# Supplementary material for: Maternal inheritance of deltamethrin resistance in the salmon louse Lepeophtheirus salmonis (Krøyer) is associated with unique mtDNA haplotypes
Source: PLoS One. 2017 Jul 12;12(7):e0180625. doi: 10.1371/journal.pone.0180625 (PMC5507548; doi:10.1371/journal.pone.0180625)
Supplement: S1 Table — The table compiles the raw data used to calculate EC50 values shown in Table 1. (CSV) [file pone.0180625.s004.csv]

#Date of experiment	Strain	Sex	Treatment	Drug_concentration (mg/L)	Total parasites	Affected Parasites
24/07/2015	IoA-00	Female	Seawater control	0	4	0
24/07/2015	IoA-00	Female	Seawater control	0	5	0
24/07/2015	IoA-00	Female	Solvent control	0	5	0
24/07/2015	IoA-00	Female	Solvent control	0	5	0
24/07/2015	IoA-00	Female	Deltamethrin	0.0316	5	0
24/07/2015	IoA-00	Female	Deltamethrin	0.0316	5	0
24/07/2015	IoA-00	Female	Deltamethrin	0.1	4	0
24/07/2015	IoA-00	Female	Deltamethrin	0.1	5	0
24/07/2015	IoA-00	Female	Deltamethrin	0.316	5	0
24/07/2015	IoA-00	Female	Deltamethrin	0.316	4	0
24/07/2015	IoA-00	Female	Deltamethrin	1	5	5
24/07/2015	IoA-00	Female	Deltamethrin	1	5	5
24/07/2015	IoA-00	Female	Deltamethrin	3.16	5	5
24/07/2015	IoA-00	Female	Deltamethrin	3.16	5	5
24/07/2015	IoA-00	Male	Seawater control	0	6	0
24/07/2015	IoA-00	Male	Seawater control	0	5	0
24/07/2015	IoA-00	Male	Solvent control	0	5	0
24/07/2015	IoA-00	Male	Solvent control	0	5	0
24/07/2015	IoA-00	Male	Deltamethrin	0.0316	5	1
24/07/2015	IoA-00	Male	Deltamethrin	0.0316	5	3
24/07/2015	IoA-00	Male	Deltamethrin	0.1	6	0
24/07/2015	IoA-00	Male	Deltamethrin	0.1	5	0
24/07/2015	IoA-00	Male	Deltamethrin	0.316	5	2
24/07/2015	IoA-00	Male	Deltamethrin	0.316	5	3
24/07/2015	IoA-00	Male	Deltamethrin	1	5	5
24/07/2015	IoA-00	Male	Deltamethrin	1	4	4
24/07/2015	IoA-00	Male	Deltamethrin	3.16	5	5
24/07/2015	IoA-00	Male	Deltamethrin	3.16	5	5
27/07/2016	IoA-01	Female	Solvent control	0	4	0
27/07/2016	IoA-01	Female	Solvent control	0	6	2
27/07/2016	IoA-01	Female	Deltamethrin	0.25	7	2
27/07/2016	IoA-01	Female	Deltamethrin	0.25	8	3
27/07/2016	IoA-01	Female	Deltamethrin	0.5	6	3
27/07/2016	IoA-01	Female	Deltamethrin	0.5	7	3
27/07/2016	IoA-01	Female	Deltamethrin	1	5	5
27/07/2016	IoA-01	Female	Deltamethrin	1	6	4
27/07/2016	IoA-01	Female	Deltamethrin	2	5	5
27/07/2016	IoA-01	Female	Deltamethrin	2	5	4
27/07/2016	IoA-01	Female	Deltamethrin	4	3	3
27/07/2016	IoA-01	Female	Deltamethrin	4	7	7
27/07/2016	IoA-01	Female	Deltamethrin	8	6	6
27/07/2016	IoA-01	Female	Deltamethrin	8	5	5
27/07/2016	IoA-01	Female	Deltamethrin	16	6	6
27/07/2016	IoA-01	Female	Deltamethrin	16	5	5
27/07/2016	IoA-01	Male	Solvent control	0	6	0
27/07/2016	IoA-01	Male	Solvent control	0	4	0
27/07/2016	IoA-01	Male	Deltamethrin	0.125	5	0
27/07/2016	IoA-01	Male	Deltamethrin	0.125	5	0
27/07/2016	IoA-01	Male	Deltamethrin	0.25	7	3
27/07/2016	IoA-01	Male	Deltamethrin	0.25	7	4
27/07/2016	IoA-01	Male	Deltamethrin	0.5	8	8
27/07/2016	IoA-01	Male	Deltamethrin	0.5	7	4
27/07/2016	IoA-01	Male	Deltamethrin	1	6	6
27/07/2016	IoA-01	Male	Deltamethrin	1	6	6
27/07/2016	IoA-01	Male	Deltamethrin	2	5	5
27/07/2016	IoA-01	Male	Deltamethrin	2	5	5
27/07/2016	IoA-01	Male	Deltamethrin	4	6	6
27/07/2016	IoA-01	Male	Deltamethrin	4	3	3
27/07/2016	IoA-01	Male	Deltamethrin	8	4	4
27/07/2016	IoA-01	Male	Deltamethrin	8	6	6
27/07/2016	IoA-01	Male	Deltamethrin	16	1	1
24/07/2015	IoA-02	Female	Seawater control	0	5	0
24/07/2015	IoA-02	Female	Seawater control	0	4	0
24/07/2015	IoA-02	Female	Solvent control	0	7	0
24/07/2015	IoA-02	Female	Solvent control	0	5	1
24/07/2015	IoA-02	Female	Deltamethrin	0.316	5	0
24/07/2015	IoA-02	Female	Deltamethrin	0.316	6	0
24/07/2015	IoA-02	Female	Deltamethrin	1	5	0
24/07/2015	IoA-02	Female	Deltamethrin	1	5	0
24/07/2015	IoA-02	Female	Deltamethrin	3.16	5	0
24/07/2015	IoA-02	Female	Deltamethrin	10	5	2
24/07/2015	IoA-02	Female	Deltamethrin	10	5	1
24/07/2015	IoA-02	Female	Deltamethrin	31.6	6	4
24/07/2015	IoA-02	Female	Deltamethrin	31.6	4	2
24/07/2015	IoA-02	Male	Seawater control	0	5	0
24/07/2015	IoA-02	Male	Seawater control	0	5	0
24/07/2015	IoA-02	Male	Solvent control	0	5	0
24/07/2015	IoA-02	Male	Solvent control	0	5	0
24/07/2015	IoA-02	Male	Deltamethrin	0.316	4	0
24/07/2015	IoA-02	Male	Deltamethrin	0.316	5	0
24/07/2015	IoA-02	Male	Deltamethrin	1	5	0
24/07/2015	IoA-02	Male	Deltamethrin	1	5	0
24/07/2015	IoA-02	Male	Deltamethrin	3.16	5	1
24/07/2015	IoA-02	Male	Deltamethrin	3.16	5	0
24/07/2015	IoA-02	Male	Deltamethrin	10	4	2
24/07/2015	IoA-02	Male	Deltamethrin	10	5	0
24/07/2015	IoA-02	Male	Deltamethrin	31.6	5	2
24/07/2015	IoA-02	Male	Deltamethrin	31.6	3	1
07/01/2016	F3 (P0: IoA-00 dam)	Female	Solvent control	0	5	0
07/01/2016	F3 (P0: IoA-00 dam)	Female	Solvent control	0	5	0
07/01/2016	F3 (P0: IoA-00 dam)	Female	Deltamethrin	0.15625	5	0
07/01/2016	F3 (P0: IoA-00 dam)	Female	Deltamethrin	0.15625	5	0
07/01/2016	F3 (P0: IoA-00 dam)	Female	Deltamethrin	0.3125	4	0
07/01/2016	F3 (P0: IoA-00 dam)	Female	Deltamethrin	0.3125	5	2
07/01/2016	F3 (P0: IoA-00 dam)	Female	Deltamethrin	0.625	6	6
07/01/2016	F3 (P0: IoA-00 dam)	Female	Deltamethrin	0.625	4	3
07/01/2016	F3 (P0: IoA-00 dam)	Female	Deltamethrin	1.25	5	5
07/01/2016	F3 (P0: IoA-00 dam)	Female	Deltamethrin	1.25	5	5
07/01/2016	F3 (P0: IoA-00 dam)	Female	Deltamethrin	2.5	5	5
07/01/2016	F3 (P0: IoA-00 dam)	Female	Deltamethrin	2.5	5	5
07/01/2016	F3 (P0: IoA-00 dam)	Male	Solvent control	0	4	0
07/01/2016	F3 (P0: IoA-00 dam)	Male	Solvent control	0	4	0
07/01/2016	F3 (P0: IoA-00 dam)	Male	Deltamethrin	0.15625	5	4
07/01/2016	F3 (P0: IoA-00 dam)	Male	Deltamethrin	0.15625	5	1
07/01/2016	F3 (P0: IoA-00 dam)	Male	Deltamethrin	0.3125	5	5
07/01/2016	F3 (P0: IoA-00 dam)	Male	Deltamethrin	0.3125	5	4
07/01/2016	F3 (P0: IoA-00 dam)	Male	Deltamethrin	0.625	4	4
07/01/2016	F3 (P0: IoA-00 dam)	Male	Deltamethrin	0.625	4	4
07/01/2016	F3 (P0: IoA-00 dam)	Male	Deltamethrin	1.25	3	3
07/01/2016	F3 (P0: IoA-00 dam)	Male	Deltamethrin	1.25	5	5
07/01/2016	F3 (P0: IoA-00 dam)	Male	Deltamethrin	2.5	5	5
07/01/2016	F3 (P0: IoA-00 dam)	Male	Deltamethrin	2.5	5	5
07/01/2016	F3 (P0: IoA-02 dam)	Female	Solvent control	0	5	0
07/01/2016	F3 (P0: IoA-02 dam)	Female	Solvent control	0	5	0
07/01/2016	F3 (P0: IoA-02 dam)	Female	Deltamethrin	1.25	4	1
07/01/2016	F3 (P0: IoA-02 dam)	Female	Deltamethrin	1.25	5	0
07/01/2016	F3 (P0: IoA-02 dam)	Female	Deltamethrin	2.5	5	1
07/01/2016	F3 (P0: IoA-02 dam)	Female	Deltamethrin	5	5	2
07/01/2016	F3 (P0: IoA-02 dam)	Female	Deltamethrin	5	5	3
07/01/2016	F3 (P0: IoA-02 dam)	Female	Deltamethrin	10	5	4
07/01/2016	F3 (P0: IoA-02 dam)	Female	Deltamethrin	10	5	3
07/01/2016	F3 (P0: IoA-02 dam)	Female	Deltamethrin	20	5	2
07/01/2016	F3 (P0: IoA-02 dam)	Female	Deltamethrin	20	5	3
07/01/2016	F3 (P0: IoA-02 dam)	Male	Solvent control	0	5	0
07/01/2016	F3 (P0: IoA-02 dam)	Male	Solvent control	0	5	1
07/01/2016	F3 (P0: IoA-02 dam)	Male	Deltamethrin	1.25	6	0
07/01/2016	F3 (P0: IoA-02 dam)	Male	Deltamethrin	1.25	5	0
07/01/2016	F3 (P0: IoA-02 dam)	Male	Deltamethrin	2.5	6	1
07/01/2016	F3 (P0: IoA-02 dam)	Male	Deltamethrin	2.5	5	1
07/01/2016	F3 (P0: IoA-02 dam)	Male	Deltamethrin	5	4	3
07/01/2016	F3 (P0: IoA-02 dam)	Male	Deltamethrin	5	4	3
07/01/2016	F3 (P0: IoA-02 dam)	Male	Deltamethrin	10	4	1
07/01/2016	F3 (P0: IoA-02 dam)	Male	Deltamethrin	10	5	3
07/01/2016	F3 (P0: IoA-02 dam)	Male	Deltamethrin	20	5	2
07/01/2016	F3 (P0: IoA-02 dam)	Male	Deltamethrin	20	5	3
09/03/2013	NA01-O	Female	Solvent control	0	5	0
09/03/2013	NA01-O	Female	Solvent control	0	5	1
09/03/2013	NA01-O	Female	Deltamethrin	0.1	5	0
09/03/2013	NA01-O	Female	Deltamethrin	0.1	5	0
09/03/2013	NA01-O	Female	Deltamethrin	0.5	5	0
09/03/2013	NA01-O	Female	Deltamethrin	0.5	5	0
09/03/2013	NA01-O	Female	Deltamethrin	1	5	0
09/03/2013	NA01-O	Female	Deltamethrin	1	5	0
09/03/2013	NA01-O	Female	Deltamethrin	5	5	2
09/03/2013	NA01-O	Female	Deltamethrin	5	5	2
09/03/2013	NA01-O	Female	Deltamethrin	10	5	1
09/03/2013	NA01-O	Female	Deltamethrin	10	5	3
09/03/2013	NA01-O	Female	Deltamethrin	20	5	1
09/03/2013	NA01-O	Female	Deltamethrin	20	5	1
09/03/2013	NA01-O	Female	Deltamethrin	40	5	2
09/03/2013	NA01-O	Female	Deltamethrin	40	5	4
09/03/2013	NA01-O	Male	Solvent control	0	5	0
09/03/2013	NA01-O	Male	Solvent control	0	5	0
09/03/2013	NA01-O	Male	Deltamethrin	0.1	5	0
09/03/2013	NA01-O	Male	Deltamethrin	0.1	5	1
09/03/2013	NA01-O	Male	Deltamethrin	0.5	5	0
09/03/2013	NA01-O	Male	Deltamethrin	0.5	5	0
09/03/2013	NA01-O	Male	Deltamethrin	1	5	2
09/03/2013	NA01-O	Male	Deltamethrin	1	5	0
09/03/2013	NA01-O	Male	Deltamethrin	5	5	2
09/03/2013	NA01-O	Male	Deltamethrin	5	5	2
09/03/2013	NA01-O	Male	Deltamethrin	10	5	2
09/03/2013	NA01-O	Male	Deltamethrin	10	5	2
09/03/2013	NA01-O	Male	Deltamethrin	20	5	2
09/03/2013	NA01-O	Male	Deltamethrin	20	5	3
09/03/2013	NA01-O	Male	Deltamethrin	40	5	2
09/03/2013	NA01-O	Male	Deltamethrin	40	5	4
15/04/2013	NA01-P	Female	Solvent control	0	6	1
15/04/2013	NA01-P	Female	Solvent control	0	6	0
15/04/2013	NA01-P	Female	Deltamethrin	0.1	6	0
15/04/2013	NA01-P	Female	Deltamethrin	0.1	6	0
15/04/2013	NA01-P	Female	Deltamethrin	0.5	6	0
15/04/2013	NA01-P	Female	Deltamethrin	0.5	6	0
15/04/2013	NA01-P	Female	Deltamethrin	1	6	0
15/04/2013	NA01-P	Female	Deltamethrin	1	6	1
15/04/2013	NA01-P	Female	Deltamethrin	5	6	0
15/04/2013	NA01-P	Female	Deltamethrin	5	6	2
15/04/2013	NA01-P	Female	Deltamethrin	10	6	1
15/04/2013	NA01-P	Female	Deltamethrin	10	6	2
15/04/2013	NA01-P	Female	Deltamethrin	20	6	1
15/04/2013	NA01-P	Female	Deltamethrin	20	6	3
15/04/2013	NA01-P	Female	Deltamethrin	40	6	1
15/04/2013	NA01-P	Female	Deltamethrin	40	6	4
15/04/2013	NA01-P	Male	Solvent control	0	6	0
15/04/2013	NA01-P	Male	Solvent control	0	6	0
15/04/2013	NA01-P	Male	Deltamethrin	0.1	6	0
15/04/2013	NA01-P	Male	Deltamethrin	0.1	6	1
15/04/2013	NA01-P	Male	Deltamethrin	0.5	6	0
15/04/2013	NA01-P	Male	Deltamethrin	0.5	6	0
15/04/2013	NA01-P	Male	Deltamethrin	1	6	0
15/04/2013	NA01-P	Male	Deltamethrin	1	6	0
15/04/2013	NA01-P	Male	Deltamethrin	5	6	0
15/04/2013	NA01-P	Male	Deltamethrin	5	6	1
15/04/2013	NA01-P	Male	Deltamethrin	10	5	1
15/04/2013	NA01-P	Male	Deltamethrin	10	6	0
15/04/2013	NA01-P	Male	Deltamethrin	20	6	1
15/04/2013	NA01-P	Male	Deltamethrin	20	6	4
15/04/2013	NA01-P	Male	Deltamethrin	40	6	2
15/04/2013	NA01-P	Male	Deltamethrin	40	6	3
07/01/2016	IoA-00	Female	Solvent control	0	5	0
07/01/2016	IoA-00	Female	Solvent control	0	5	0
07/01/2016	IoA-00	Female	Cypermethrin	0.1	5	1
07/01/2016	IoA-00	Female	Cypermethrin	0.1	5	1
07/01/2016	IoA-00	Female	Cypermethrin	0.22	4	1
07/01/2016	IoA-00	Female	Cypermethrin	0.22	5	1
07/01/2016	IoA-00	Female	Cypermethrin	0.46	3	1
07/01/2016	IoA-00	Female	Cypermethrin	0.46	5	1
07/01/2016	IoA-00	Female	Cypermethrin	1	5	4
07/01/2016	IoA-00	Female	Cypermethrin	1	5	0
07/01/2016	IoA-00	Female	Cypermethrin	2.15	5	3
07/01/2016	IoA-00	Female	Cypermethrin	2.15	6	6
07/01/2016	IoA-00	Female	Cypermethrin	4.64	0	0
07/01/2016	IoA-00	Male	Solvent control	0	5	0
07/01/2016	IoA-00	Male	Solvent control	0	5	0
07/01/2016	IoA-00	Male	Cypermethrin	0.1	5	2
07/01/2016	IoA-00	Male	Cypermethrin	0.1	5	1
07/01/2016	IoA-00	Male	Cypermethrin	0.22	5	5
07/01/2016	IoA-00	Male	Cypermethrin	0.22	4	0
07/01/2016	IoA-00	Male	Cypermethrin	0.46	5	3
07/01/2016	IoA-00	Male	Cypermethrin	0.46	5	3
07/01/2016	IoA-00	Male	Cypermethrin	1	4	4
07/01/2016	IoA-00	Male	Cypermethrin	1	5	3
07/01/2016	IoA-00	Male	Cypermethrin	2.15	5	5
07/01/2016	IoA-00	Male	Cypermethrin	2.15	6	6
07/01/2016	IoA-00	Male	Cypermethrin	4.64	9	9
