# Supplementary material for: Maternal inheritance of deltamethrin resistance in the salmon louse Lepeophtheirus salmonis (Krøyer) is associated with unique mtDNA haplotypes
Source: PLoS One. 2017 Jul 12;12(7):e0180625. doi: 10.1371/journal.pone.0180625 (PMC5507548; doi:10.1371/journal.pone.0180625)
Supplement: S2 Table — (CSV) [file pone.0180625.s005.csv]

#PCR product	Primer sense	Primer sequence (5' to 3')	Tm	Amplicon size (nt)
1	Forward	GGGGAAAGGGGGCTATCTACTTG	60°C	5748
1	Reverse	TTGCTCCCGCTAACACTGGTAAA
2	Forward	TGTCTCAGCCGGGAGCATATTTA	60°C	5373
2	Reverse	GCGTAATAACTGCCCGCATTACA
3	Forward	CAAAGGTTTGCCCACCTAGTTCC	55°C	1810
3	Reverse	CCAAACTCCGCGGTTGCTTACAGA
4	Forward	AAGCTTAGCTAATACCAGGT	58°C	3506
4	Reverse	ATGGTGGCTGTTACCAAAAT
5	Forward	TCAGAAAGATATCTGGCCCCAGGGGAGCAC	70°C	2043
5	Reverse	AGCCTGAAAGGCTGACCTGGCTACTCCCTA
