# Supplementary material for: Maternal inheritance of deltamethrin resistance in the salmon louse Lepeophtheirus salmonis (Krøyer) is associated with unique mtDNA haplotypes
Source: PLoS One. 2017 Jul 12;12(7):e0180625. doi: 10.1371/journal.pone.0180625 (PMC5507548; doi:10.1371/journal.pone.0180625)
Supplement: S3 Table — (CSV) [file pone.0180625.s006.csv]

#Template	Primer ID	Sequencing primer (5' to 3')
PCR_1	mtDNA_Seq63_F	GTTAGATGTTTCGGTTGAG
PCR_1	mtDNA_Seq73_F	TGTTACTTCCGAATAGTGTC
PCR_1	mtDNA_Seq30_F	CGGGGGTTATGGCTTGTTT
PCR_1	mtDNA_Seq31_F	GGGTGGGATGGCTTAGGTCT
PCR_1	mtDNA_Seq65_F	GAAGTCTTCTTGGATTAGGT
PCR_1	mtDNA_Seq66_F	TCTCAGTTTAGTTTCCAAGA
PCR_1	mtDNA_Seq5_F	AGGGATTCTTCAGCCTTTCT
PCR_1	mtDNA_Seq67_F	ATCTTGCAACCATAAAGATA
PCR_1	XL-PCR-R1ii	ATCTACTGAAGCCCCGGAGT
PCR_1	mtDNA_Seq43_R	CCGCTAGACCTGTTAGGAAT
PCR_1	mtDNA_Seq44_R	GCACAGCGTCTATTTTAACC
PCR_1	mtDNA_Seq45_R	TGTGAGGAATAGGGAGTTTG
PCR_1	mtDNA_Seq3_R	CTCCCGGAAGTAACTCAGAA
PCR_1	mtDNA_Seq27_R	CCTGCAGTAACCAAAGTTGA
PCR_1	mtDNA_Seq26_R	ATTGTACCACATCCCCTCTG
PCR_1	mtDNA_Seq25_R	CCCCCTTCGTCTTAAAGAAT
PCR_1	mtDNA_Seq24_R	ATGGTGGCTGTTACCAAAAT
PCR_2	XL-PCR-F2ii	ATAGCTTTCCCCCGCTTAAA
PCR_2	mtDNA_Seq6_F	ACTGATACCCCCTTTTGACA
PCR_2	mtDNA_Seq7_F	TGGGCAGATACATCAGACAC
PCR_2	mtDNA_Seq32_F	GGTGGCCCATGTCTAGCACT
PCR_2	mtDNA_Seq8_F	GCATTCGCGGTTATACTTTT
PCR_2	mtDNA_Seq9_F	AAAAGGGGCTTTGATTTCTT
PCR_2	XL-PCR-F3	GAAAAGGTGCCAATGGCTGATTA
PCR_2	mtDNA_Seq36_R	GGGACCCCACTCTAGCATTA
PCR_2	mtDNA_Seq37_R	CATTGGCACCTTTTCATTGT
PCR_2	mtDNA_Seq38_R	GGCAAGCTTTAAATGCAAAT
PCR_2	mtDNA_Seq39_R	TGAGAGATAATTCTGCCATTTG
PCR_2	mtDNA_Seq40_R	AATCTGGTTCCCAAAGAAAT
PCR_2	mtDNA_Seq41_R	GGTTTCTATCTCAGGGCTTT
PCR_2	mtDNA_Seq42_R	ATACGCTCGAGTGTCTGAGT
PCR_3	XL-PCR-F3.3	CAGAGGGGGCTCCTAGAGGT
PCR_3	mtDNA_Seq10_F	TTAGCTCACAATCCGTCTGA
PCR_3	mtDNA_Seq11_F	GCTCGAATTCCTCACCCATA
PCR_3	mtDNA_Seq34_R	GGGGTGGAACTTTGGGTCTT
PCR_3	mtDNA_Seq35_R	TCCTGCTCACATTCAACCTG
PCR_4	mtDNA_Seq11_F	GCTCGAATTCCTCACCCATA
PCR_4	Lsal-mt15-F	CACCCCGACGAAATATTAAC
PCR_4	mtDNA_Seq33_F	GAGAATAAAGCCAGACCAAAT
PCR_4	mtDNA_Seq52_F	TATGAGTCGCGTTAGAATCA
PCR_4	mtDNA_Seq56_R	TTGACTTTCCAAATCTTTTA
PCR_4	mtDNA_Seq55_R	GGTATAATCTCCTCCCTTTC
PCR_4	mtDNA_Seq48_R	TTAGGCCCAAACTTTTCTACT
PCR_4	mtDNA_Seq34_R	GGGGTGGAACTTTGGGTCTT
PCR_5	mtDNA_Seq59_F	AAAAGATTTGGAAAGTCAAG
PCR_5	mtDNA_Seq17_F	CTAGGAGAGAGGCTGACGAG
PCR_5	mtDNA_Seq13_F	CACCGAAGACAAAATATGGA
PCR_5	mtDNA_Seq61_F	AGCTAAGGGAAGTCATAAAT
PCR_5	mtDNA_Seq28_F	GGTCTAGGGGCTAGGGTGCT
PCR_5	mtDNA_Seq22_F	GGAGCTCGCACTCTATCCTA
PCR_5	mtDNA_Seq62_F	ATTTTTACTTCCCTGATTTT
PCR_5	mtDNA_Seq46_R	ACTCTACTCCCTGCAGACAA
PCR_5	XL-PCR-R3.4	ATGGAAAGGGTGGCGAGTTA
PCR_5	mtDNA_Seq21_R	GAGCTCCTCAATAGCAACAA
PCR_5	mtDNA_Seq58_R	TTTAACCTCTCCTCTTCTTT
PCR_5	Lsal-mt14-R	TGCTTACTCCTCCGTAGGTC
PCR_5	mtDNA_Seq57_R	TAGCCGAAATTCTCTCTACT
