# Supplementary material for: Maternal inheritance of deltamethrin resistance in the salmon louse Lepeophtheirus salmonis (Krøyer) is associated with unique mtDNA haplotypes
Source: PLoS One. 2017 Jul 12;12(7):e0180625. doi: 10.1371/journal.pone.0180625 (PMC5507548; doi:10.1371/journal.pone.0180625)
Supplement: S4 Table — The table contains sample information and trimming coordinates for sequencing reads available under https://github.com/pseudogene/lice-mitochondria. (CSV) [file pone.0180625.s007.csv]

#Sequence_ID	Start_trim	Stop_trim	Sample_ID
189BSAA002_A1	45	530	Fam1_P0_Female
189BSAA002_A2	56	966	Fam1_P0_Female
189BSAA002_A3	58	782	Fam1_P0_Female
189BSAA002_A4	52	966	Fam1_P0_Female
189BSAA002_A5	58	1018	Fam1_P0_Female
189BSAA002_A6	40	90	Fam1_P0_Female
189BSAA002_A7	45	1023	Fam1_P0_Female
189BSAA002_A8	81	431	Fam1_P0_Male
189BSAA002_A9	53	1038	Fam1_P0_Male
189BSAA002_A10	45	665	Fam1_P0_Male
189BSAA002_A11	48	1030	Fam1_P0_Male
189BSAA002_A12	58	1020	Fam1_P0_Male
189BSAA002_B1	47	573	Fam1_P0_Female
189BSAA002_B2	41	1082	Fam1_P0_Female
189BSAA002_B3	47	1057	Fam1_P0_Female
189BSAA002_B4	58	671	Fam1_P0_Female
189BSAA002_B5	44	443	Fam1_P0_Female
189BSAA002_B6	62	896	Fam1_P0_Female
189BSAA002_B7	40	594	Fam1_P0_Female
189BSAA002_B8	50	602	Fam1_P0_Male
189BSAA002_B9	47	1018	Fam1_P0_Male
189BSAA002_B10	47	1062	Fam1_P0_Male
189BSAA002_B11	48	809	Fam1_P0_Male
189BSAA002_B12	47	464	Fam1_P0_Male
189BSAA002_C1	56	596	Fam1_P0_Female
189BSAA002_C2	41	1049	Fam1_P0_Female
189BSAA002_C3	57	1058	Fam1_P0_Female
189BSAA002_C4	41	1070	Fam1_P0_Female
189BSAA002_C5	34	1022	Fam1_P0_Female
189BSAA002_C6	54	296	Fam1_P0_Female
189BSAA002_C7	47	1072	Fam1_P0_Female
189BSAA002_C8	42	1045	Fam1_P0_Male
189BSAA002_C9	41	1067	Fam1_P0_Male
189BSAA002_C10	40	1071	Fam1_P0_Male
189BSAA002_C11	34	1057	Fam1_P0_Male
189BSAA002_C12	43	1060	Fam1_P0_Male
189BSAA002_D2	54	987	Fam1_P0_Female
189BSAA002_D3	42	1090	Fam1_P0_Female
189BSAA002_D4	39	1028	Fam1_P0_Female
189BSAA002_D5	43	728	Fam1_P0_Female
189BSAA002_D6	47	190	Fam1_P0_Female
189BSAA002_D7	50	1097	Fam1_P0_Female
189BSAA002_D8	48	963	Fam1_P0_Male
189BSAA002_D9	43	1048	Fam1_P0_Male
189BSAA002_D10	40	1060	Fam1_P0_Male
189BSAA002_D11	41	1107	Fam1_P0_Male
189BSAA002_D12	43	728	Fam1_P0_Male
189BSAA002_E1	49	608	Fam1_P0_Female
189BSAA002_E2	52	1051	Fam1_P0_Female
189BSAA002_E3	46	1047	Fam1_P0_Female
189BSAA002_E4	42	1008	Fam1_P0_Female
189BSAA002_E5	50	984	Fam1_P0_Female
189BSAA002_E6	46	1025	Fam1_P0_Female
189BSAA002_E7	47	1014	Fam1_P0_Female
189BSAA002_E8	43	1058	Fam1_P0_Male
189BSAA002_E9	42	949	Fam1_P0_Male
189BSAA002_E10	55	1011	Fam1_P0_Male
189BSAA002_E11	32	1083	Fam1_P0_Male
189BSAA002_E12	45	594	Fam1_P0_Male
189BSAA002_F1	51	188	Fam1_P0_Female
189BSAA002_F2	47	998	Fam1_P0_Female
189BSAA002_F3	62	995	Fam1_P0_Female
189BSAA002_F4	47	1006	Fam1_P0_Female
189BSAA002_F5	41	607	Fam1_P0_Female
189BSAA002_F6	41	752	Fam1_P0_Female
189BSAA002_F7	40	660	Fam1_P0_Female
189BSAA002_F8	50	996	Fam1_P0_Male
189BSAA002_F9	57	974	Fam1_P0_Male
189BSAA002_F10	51	881	Fam1_P0_Male
189BSAA002_F11	49	1049	Fam1_P0_Male
189BSAA002_F12	56	125	Fam1_P0_Male
189BSAA002_G1	52	844	Fam1_P0_Female
189BSAA002_G2	57	885	Fam1_P0_Female
189BSAA002_G3	38	859	Fam1_P0_Female
189BSAA002_G4	51	757	Fam1_P0_Female
189BSAA002_G7	46	785	Fam1_P0_Female
189BSAA002_G8	53	973	Fam1_P0_Male
189BSAA002_G9	52	1055	Fam1_P0_Male
189BSAA002_G10	30	1003	Fam1_P0_Male
189BSAA002_G11	47	618	Fam1_P0_Male
189BSAA002_H1	55	180	Fam1_P0_Female
189BSAA002_H2	34	1009	Fam1_P0_Female
189BSAA002_H3	38	836	Fam1_P0_Female
189BSAA002_H4	49	955	Fam1_P0_Female
189BSAA002_H5	56	583	Fam1_P0_Female
189BSAA002_H6	51	462	Fam1_P0_Female
189BSAA002_H7	41	549	Fam1_P0_Female
189BSAA002_H8	31	454	Fam1_P0_Male
189BSAA002_H9	45	944	Fam1_P0_Male
189BSAA002_H10	50	838	Fam1_P0_Male
189BSAA002_H11	40	1015	Fam1_P0_Male
189BSAA002_H12	52	120	Fam1_P0_Male
18CFPAB001_A2	58	280	Fam11_F2_Male_578
18CFPAB001_A4	53	280	Fam11_F2_Female_582
18CFPAB001_A5	52	284	Fam11_F2_Female_583
18CFPAB001_A6	59	549	Fam11_F2_Female_585
18CFPAB001_A7	42	902	Fam63_F2_Male_662
18CFPAB001_A8	44	1018	Fam63_F2_Male_663
18CFPAB001_A9	45	987	Fam63_F2_Male_664
18CFPAB001_A10	43	980	Fam63_F2_Female_688
18CFPAB001_A11	45	990	Fam63_F2_Female_689
18CFPAB001_A12	49	1012	Fam63_F2_Female_690
18CFPAB001_B2	36	771	Fam11_F2_Male_578
18CFPAB001_B3	37	965	Fam11_F2_Male_580
18CFPAB001_B4	34	1021	Fam11_F2_Female_582
18CFPAB001_B5	35	935	Fam11_F2_Female_583
18CFPAB001_B6	37	1010	Fam11_F2_Female_585
18CFPAB001_B7	37	944	Fam63_F2_Male_662
18CFPAB001_B8	34	1077	Fam63_F2_Male_663
18CFPAB001_B9	36	1000	Fam63_F2_Male_664
18CFPAB001_B10	34	1024	Fam63_F2_Female_688
18CFPAB001_B11	38	847	Fam63_F2_Female_689
18CFPAB001_B12	37	880	Fam63_F2_Female_690
18CFPAB001_C2	34	843	Fam11_F2_Male_578
18CFPAB001_C3	39	1009	Fam11_F2_Male_580
18CFPAB001_C4	39	1003	Fam11_F2_Female_582
18CFPAB001_C5	42	996	Fam11_F2_Female_583
18CFPAB001_C6	35	1008	Fam11_F2_Female_585
18CFPAB001_C7	26	996	Fam63_F2_Male_662
18CFPAB001_C8	26	994	Fam63_F2_Male_663
18CFPAB001_C10	31	1014	Fam63_F2_Female_688
18CFPAB001_C11	34	940	Fam63_F2_Female_689
18CFPAB001_C12	34	810	Fam63_F2_Female_690
18CFPAB001_D2	39	1011	Fam11_F2_Male_578
18CFPAB001_D3	36	948	Fam11_F2_Male_580
18CFPAB001_D4	33	659	Fam11_F2_Female_582
18CFPAB001_D5	36	969	Fam11_F2_Female_583
18CFPAB001_D6	33	745	Fam11_F2_Female_585
18CFPAB001_D7	33	964	Fam63_F2_Male_662
18CFPAB001_D8	33	950	Fam63_F2_Male_663
18CFPAB001_D9	34	965	Fam63_F2_Male_664
18CFPAB001_D10	29	1007	Fam63_F2_Female_688
18CFPAB001_D11	36	1010	Fam63_F2_Female_689
18CFPAB001_D12	41	958	Fam63_F2_Female_690
18CFPAB001_E1	40	1000	Fam11_F2_Male_576
18CFPAB001_E2	35	1070	Fam11_F2_Male_578
18CFPAB001_E3	40	929	Fam11_F2_Male_580
18CFPAB001_E4	38	800	Fam11_F2_Female_582
18CFPAB001_E5	37	800	Fam11_F2_Female_583
18CFPAB001_E6	38	1006	Fam11_F2_Female_585
18CFPAB001_E7	38	1013	Fam63_F2_Male_662
18CFPAB001_E8	38	995	Fam63_F2_Male_663
18CFPAB001_E9	38	999	Fam63_F2_Male_664
18CFPAB001_E10	28	800	Fam63_F2_Female_688
18CFPAB001_E11	33	800	Fam63_F2_Female_689
18CFPAB001_E12	32	970	Fam63_F2_Female_690
18CFPAB001_F1	44	754	Fam11_F2_Male_576
18CFPAB001_F2	32	749	Fam11_F2_Male_578
18CFPAB001_F3	32	752	Fam11_F2_Male_580
18CFPAB001_F4	33	750	Fam11_F2_Female_582
18CFPAB001_F5	31	750	Fam11_F2_Female_583
18CFPAB001_F6	35	259	Fam11_F2_Female_585
18CFPAB001_F7	41	746	Fam63_F2_Male_662
18CFPAB001_F8	38	749	Fam63_F2_Male_663
18CFPAB001_F9	42	757	Fam63_F2_Male_664
18CFPAB001_F10	37	748	Fam63_F2_Female_688
18CFPAB001_F11	40	754	Fam63_F2_Female_689
18CFPAB001_F12	38	750	Fam63_F2_Female_690
18CFPAB001_G2	36	755	Fam11_F2_Male_578
18CFPAB001_G3	37	1020	Fam11_F2_Male_580
18CFPAB001_G4	36	935	Fam11_F2_Female_582
18CFPAB001_G5	37	808	Fam11_F2_Female_583
18CFPAB001_G6	37	981	Fam11_F2_Female_585
18CFPAB001_G7	37	1041	Fam63_F2_Male_662
18CFPAB001_G8	37	1040	Fam63_F2_Male_663
18CFPAB001_G9	38	1053	Fam63_F2_Male_664
18CFPAB001_G10	37	1052	Fam63_F2_Female_688
18CFPAB001_G11	38	1053	Fam63_F2_Female_689
18CFPAB001_G12	38	971	Fam63_F2_Female_690
18CFPAB001_H1	45	728	Fam11_F2_Male_576
18CFPAB001_H2	39	728	Fam11_F2_Male_578
18CFPAB001_H3	44	733	Fam11_F2_Male_580
18CFPAB001_H4	38	732	Fam11_F2_Female_582
18CFPAB001_H5	39	728	Fam11_F2_Female_583
18CFPAB001_H6	47	734	Fam11_F2_Female_585
18CFPAB001_H7	61	770	Fam63_F2_Male_662
18CFPAB001_H8	48	729	Fam63_F2_Male_663
18CFPAB001_H9	50	735	Fam63_F2_Male_664
18CFPAB001_H10	48	729	Fam63_F2_Female_688
18CFPAB001_H11	48	729	Fam63_F2_Female_689
18CFPAB001_H12	47	726	Fam63_F2_Female_690
18CFPAB000_A2	42	907	Fam11_F2_Male_578
18CFPAB000_A3	43	530	Fam11_F2_Male_580
18CFPAB000_A4	42	992	Fam11_F2_Female_582
18CFPAB000_A5	44	652	Fam11_F2_Female_583
18CFPAB000_A6	40	905	Fam11_F2_Female_585
18CFPAB000_A7	42	940	Fam63_F2_Male_662
18CFPAB000_A8	48	945	Fam63_F2_Male_663
18CFPAB000_A9	39	990	Fam63_F2_Male_664
18CFPAB000_A11	36	658	Fam63_F2_Female_689
18CFPAB000_A12	37	945	Fam63_F2_Female_690
18CFPAB000_B1	60	956	Fam11_F2_Male_576
18CFPAB000_B2	55	996	Fam11_F2_Male_578
18CFPAB000_B3	60	902	Fam11_F2_Male_580
18CFPAB000_B4	54	1010	Fam11_F2_Female_582
18CFPAB000_B5	59	908	Fam11_F2_Female_583
18CFPAB000_B6	56	988	Fam11_F2_Female_585
18CFPAB000_B7	56	894	Fam63_F2_Male_662
18CFPAB000_B8	56	1000	Fam63_F2_Male_663
18CFPAB000_B9	35	719	Fam63_F2_Male_664
18CFPAB000_B10	53	1001	Fam63_F2_Female_688
18CFPAB000_B11	62	811	Fam63_F2_Female_689
18CFPAB000_C2	38	974	Fam11_F2_Male_578
18CFPAB000_C3	37	982	Fam11_F2_Male_580
18CFPAB000_C4	38	945	Fam11_F2_Female_582
18CFPAB000_C5	53	866	Fam11_F2_Female_583
18CFPAB000_C6	34	1020	Fam11_F2_Female_585
18CFPAB000_C7	43	845	Fam63_F2_Male_662
18CFPAB000_C8	33	1012	Fam63_F2_Male_663
18CFPAB000_C9	38	1007	Fam63_F2_Male_664
18CFPAB000_C10	33	754	Fam63_F2_Female_688
18CFPAB000_C11	38	814	Fam63_F2_Female_689
18CFPAB000_D2	50	938	Fam11_F2_Male_578
18CFPAB000_D3	51	932	Fam11_F2_Male_580
18CFPAB000_D4	51	941	Fam11_F2_Female_582
18CFPAB000_D5	40	913	Fam11_F2_Female_583
18CFPAB000_D6	49	966	Fam11_F2_Female_585
18CFPAB000_D7	48	945	Fam63_F2_Male_662
18CFPAB000_D8	41	989	Fam63_F2_Male_663
18CFPAB000_D9	49	982	Fam63_F2_Male_664
18CFPAB000_D10	44	965	Fam63_F2_Female_688
18CFPAB000_D11	45	966	Fam63_F2_Female_689
18CFPAB000_D12	49	937	Fam63_F2_Female_690
18CFPAB000_F1	49	993	Fam11_F2_Male_576
18CFPAB000_F2	43	891	Fam11_F2_Male_578
18CFPAB000_F3	44	990	Fam11_F2_Male_580
18CFPAB000_F4	42	988	Fam11_F2_Female_582
18CFPAB000_F5	49	879	Fam11_F2_Female_583
18CFPAB000_F6	42	942	Fam11_F2_Female_585
18CFPAB000_F7	45	874	Fam63_F2_Male_662
18CFPAB000_F8	42	1005	Fam63_F2_Male_663
18CFPAB000_F9	46	1011	Fam63_F2_Male_664
18CFPAB000_F10	42	1007	Fam63_F2_Female_688
18CFPAB000_F11	42	977	Fam63_F2_Female_689
18CFPAB000_F12	41	986	Fam63_F2_Female_690
18CFPAB000_G2	45	732	Fam11_F2_Male_578
18CFPAB000_G3	43	840	Fam11_F2_Male_580
18CFPAB000_G4	43	839	Fam11_F2_Female_582
18CFPAB000_G5	41	587	Fam11_F2_Female_583
18CFPAB000_G6	38	835	Fam11_F2_Female_585
18CFPAB000_G7	44	600	Fam63_F2_Male_662
18CFPAB000_G8	41	834	Fam63_F2_Male_663
18CFPAB000_G9	43	837	Fam63_F2_Male_664
18CFPAB000_G10	40	705	Fam63_F2_Female_688
18CFPAB000_G11	35	837	Fam63_F2_Female_689
18CFPAB000_G12	41	702	Fam63_F2_Female_690
18CFPAB000_H1	54	596	Fam11_F2_Male_576
18CFPAB000_H2	34	913	Fam11_F2_Male_578
18CFPAB000_H3	50	913	Fam11_F2_Male_580
18CFPAB000_H4	40	885	Fam11_F2_Female_582
18CFPAB000_H5	39	610	Fam11_F2_Female_583
18CFPAB000_H8	39	941	Fam63_F2_Male_663
18CFPAB000_H10	38	971	Fam63_F2_Female_688
18CFPAB000_H11	62	530	Fam63_F2_Female_689
18CFPAB000_H12	28	908	Fam63_F2_Female_690
18CFPAB002_A1	40	450	Fam11_F2_Male_576
18CFPAB002_A2	38	1038	Fam11_F2_Male_578
18CFPAB002_A3	36	1036	Fam11_F2_Male_580
18CFPAB002_A4	40	1036	Fam11_F2_Female_582
18CFPAB002_A5	41	1037	Fam11_F2_Female_583
18CFPAB002_A6	42	1010	Fam11_F2_Female_585
18CFPAB002_A7	42	1050	Fam63_F2_Male_662
18CFPAB002_A8	41	1038	Fam63_F2_Male_663
18CFPAB002_A9	42	486	Fam63_F2_Male_664
18CFPAB002_A10	43	1039	Fam63_F2_Female_688
18CFPAB002_A11	40	1036	Fam63_F2_Female_689
18CFPAB002_B1	57	1009	Fam11_F2_Male_576
18CFPAB002_B2	53	1029	Fam11_F2_Male_578
18CFPAB002_B3	56	1011	Fam11_F2_Male_580
18CFPAB002_B4	49	1036	Fam11_F2_Female_582
18CFPAB002_B5	53	1037	Fam11_F2_Female_583
18CFPAB002_B6	51	1016	Fam11_F2_Female_585
18CFPAB002_B7	52	1010	Fam63_F2_Male_662
18CFPAB002_B8	51	1026	Fam63_F2_Male_663
18CFPAB002_B9	41	1033	Fam63_F2_Male_664
18CFPAB002_B10	51	1037	Fam63_F2_Female_688
18CFPAB002_B11	54	1028	Fam63_F2_Female_689
18CFPAB002_B12	62	898	Fam63_F2_Female_690
18CFPAB002_C2	32	446	Fam11_F2_Male_578
18CFPAB002_C3	29	443	Fam11_F2_Male_580
18CFPAB002_C4	29	443	Fam11_F2_Female_582
18CFPAB002_C5	29	444	Fam11_F2_Female_583
18CFPAB002_C6	32	445	Fam11_F2_Female_585
18CFPAB002_C7	38	443	Fam63_F2_Male_662
18CFPAB002_C8	39	444	Fam63_F2_Male_663
18CFPAB002_C9	42	446	Fam63_F2_Male_664
18CFPAB002_C10	38	442	Fam63_F2_Female_688
18CFPAB002_C11	31	446	Fam63_F2_Female_689
18CFPAB002_C12	49	454	Fam63_F2_Female_690
18CFPAB002_D2	57	288	Fam11_F2_Male_578
18CFPAB002_D3	58	284	Fam11_F2_Male_580
18CFPAB002_D4	61	292	Fam11_F2_Female_582
18CFPAB002_D5	92	286	Fam11_F2_Female_583
18CFPAB002_D6	58	289	Fam11_F2_Female_585
18CFPAB002_D7	61	292	Fam63_F2_Male_662
18CFPAB002_D8	56	287	Fam63_F2_Male_663
18CFPAB002_D9	58	289	Fam63_F2_Male_664
18CFPAB002_D10	56	287	Fam63_F2_Female_688
18CFPAB002_D11	59	287	Fam63_F2_Female_689
18CFPAB002_D12	57	288	Fam63_F2_Female_690
18CFPAB002_E2	68	962	Fam11_F2_Male_578
18CFPAB002_E3	65	962	Fam11_F2_Male_580
18CFPAB002_E4	56	942	Fam11_F2_Female_582
18CFPAB002_E6	61	988	Fam11_F2_Female_585
18CFPAB002_E7	132	670	Fam63_F2_Male_662
18CFPAB002_E8	62	1001	Fam63_F2_Male_663
18CFPAB002_E10	57	995	Fam63_F2_Female_688
18CFPAB002_E11	65	992	Fam63_F2_Female_689
18CFPAB002_E12	65	929	Fam63_F2_Female_690
18CFPAB002_F1	61	620	Fam11_F2_Male_576
18CFPAB002_F2	58	636	Fam11_F2_Male_578
18CFPAB002_F3	65	639	Fam11_F2_Male_580
18CFPAB002_F4	59	847	Fam11_F2_Female_582
18CFPAB002_F6	61	848	Fam11_F2_Female_585
18CFPAB002_F8	61	941	Fam63_F2_Male_663
18CFPAB002_F10	63	935	Fam63_F2_Female_688
18CFPAB002_F11	64	933	Fam63_F2_Female_689
18CFPAB002_F12	63	918	Fam63_F2_Female_690
18CFPAB002_G2	52	930	Fam11_F2_Male_578
18CFPAB002_G4	91	564	Fam11_F2_Female_582
18CFPAB002_G6	48	991	Fam11_F2_Female_585
18CFPAB002_G8	51	981	Fam63_F2_Male_663
18CFPAB002_G9	130	500	Fam63_F2_Male_664
18CFPAB002_G10	55	1003	Fam63_F2_Female_688
18CFPAB002_G11	54	990	Fam63_F2_Female_689
18CFPAB002_G12	50	984	Fam63_F2_Female_690
18CFPAB002_H1	66	910	Fam11_F2_Male_576
18CFPAB002_H2	66	750	Fam11_F2_Male_578
18CFPAB002_H3	68	910	Fam11_F2_Male_580
18CFPAB002_H4	66	700	Fam11_F2_Female_582
18CFPAB002_H5	65	528	Fam11_F2_Female_583
18CFPAB002_H6	66	965	Fam11_F2_Female_585
18CFPAB002_H7	62	885	Fam63_F2_Male_662
18CFPAB002_H8	60	1046	Fam63_F2_Male_663
18CFPAB002_H9	71	631	Fam63_F2_Male_664
18CFPAB002_H10	60	1038	Fam63_F2_Female_688
18CFPAB002_H11	65	1036	Fam63_F2_Female_689
18CFPAB002_H12	62	1001	Fam63_F2_Female_690
18CFPAB003_A2	65	958	Fam11_F2_Male_578
18CFPAB003_A3	63	618	Fam11_F2_Male_580
18CFPAB003_A4	66	817	Fam11_F2_Female_582
18CFPAB003_A5	63	818	Fam11_F2_Female_583
18CFPAB003_A6	62	768	Fam11_F2_Female_585
18CFPAB003_A7	68	824	Fam63_F2_Male_662
18CFPAB003_A8	54	420	Fam63_F2_Male_663
18CFPAB003_A9	66	803	Fam63_F2_Male_664
18CFPAB003_A10	61	805	Fam63_F2_Female_688
18CFPAB003_A11	59	810	Fam63_F2_Female_689
18CFPAB003_A12	63	817	Fam63_F2_Female_690
18CFPAB003_B1	60	857	Fam11_F2_Male_576
18CFPAB003_B2	61	1052	Fam11_F2_Male_578
18CFPAB003_B3	54	800	Fam11_F2_Male_580
18CFPAB003_B4	60	813	Fam11_F2_Female_582
18CFPAB003_B5	58	540	Fam11_F2_Female_583
18CFPAB003_B6	57	808	Fam11_F2_Female_585
18CFPAB003_B7	61	812	Fam63_F2_Male_662
18CFPAB003_B8	57	1102	Fam63_F2_Male_663
18CFPAB003_B9	60	807	Fam63_F2_Male_664
18CFPAB003_B10	54	814	Fam63_F2_Female_688
18CFPAB003_B11	57	983	Fam63_F2_Female_689
18CFPAB003_B12	58	800	Fam63_F2_Female_690
18CFPAB003_C1	62	790	Fam11_F2_Male_576
18CFPAB003_C2	57	1084	Fam11_F2_Male_578
18CFPAB003_C3	61	801	Fam11_F2_Male_580
18CFPAB003_C4	64	801	Fam11_F2_Female_582
18CFPAB003_C5	58	598	Fam11_F2_Female_583
18CFPAB003_C6	61	534	Fam11_F2_Female_585
18CFPAB003_C7	58	849	Fam63_F2_Male_662
18CFPAB003_C8	52	813	Fam63_F2_Male_663
18CFPAB003_C9	67	537	Fam63_F2_Male_664
18CFPAB003_C10	60	802	Fam63_F2_Female_688
18CFPAB003_C11	64	966	Fam63_F2_Female_689
18CFPAB003_D2	53	781	Fam11_F2_Male_578
18CFPAB003_D3	52	780	Fam11_F2_Male_580
18CFPAB003_D4	55	782	Fam11_F2_Female_582
18CFPAB003_D5	53	771	Fam11_F2_Female_583
18CFPAB003_D6	56	780	Fam11_F2_Female_585
18CFPAB003_D7	54	782	Fam63_F2_Male_662
18CFPAB003_D8	51	780	Fam63_F2_Male_663
18CFPAB003_D9	34	780	Fam63_F2_Male_664
18CFPAB003_D10	35	780	Fam63_F2_Female_688
18CFPAB003_D11	41	800	Fam63_F2_Female_689
18CFPAB003_D12	39	795	Fam63_F2_Female_690
18CFPAB003_E2	67	1040	Fam11_F2_Male_578
18CFPAB003_E3	63	812	Fam11_F2_Male_580
18CFPAB003_E4	66	956	Fam11_F2_Female_582
18CFPAB003_E5	60	590	Fam11_F2_Female_583
18CFPAB003_E6	65	719	Fam11_F2_Female_585
18CFPAB003_E7	56	800	Fam63_F2_Male_662
18CFPAB003_E8	63	820	Fam63_F2_Male_663
18CFPAB003_E10	57	814	Fam63_F2_Female_688
18CFPAB003_E11	68	822	Fam63_F2_Female_689
18CFPAB003_E12	67	822	Fam63_F2_Female_690
18CFPAB003_F1	57	830	Fam11_F2_Male_576
18CFPAB003_F2	66	1015	Fam11_F2_Male_578
18CFPAB003_F3	66	1023	Fam11_F2_Male_580
18CFPAB003_F4	68	780	Fam11_F2_Female_582
18CFPAB003_F5	57	507	Fam11_F2_Female_583
18CFPAB003_F6	63	510	Fam11_F2_Female_585
18CFPAB003_F7	68	731	Fam63_F2_Male_662
18CFPAB003_F8	68	800	Fam63_F2_Male_663
18CFPAB003_F9	64	893	Fam63_F2_Male_664
18CFPAB003_F10	64	1071	Fam63_F2_Female_688
18CFPAB003_F11	66	802	Fam63_F2_Female_689
18CFPAB003_F12	66	802	Fam63_F2_Female_690
18CFPAB003_G2	60	1026	Fam11_F2_Male_578
18CFPAB003_G3	60	590	Fam11_F2_Male_580
18CFPAB003_G4	64	734	Fam11_F2_Female_582
18CFPAB003_G5	57	461	Fam11_F2_Female_583
18CFPAB003_G6	62	820	Fam11_F2_Female_585
18CFPAB003_G7	55	1046	Fam63_F2_Male_662
18CFPAB003_G8	55	857	Fam63_F2_Male_663
18CFPAB003_G9	54	817	Fam63_F2_Male_664
18CFPAB003_G10	55	1072	Fam63_F2_Female_688
18CFPAB003_G11	51	810	Fam63_F2_Female_689
18CFPAB003_G12	54	1049	Fam63_F2_Female_690
18CFPAB004_A2	39	980	Fam11_F2_Male_578
18CFPAB004_A3	39	837	Fam11_F2_Male_580
18CFPAB004_A4	36	765	Fam11_F2_Female_582
18CFPAB004_A5	40	767	Fam11_F2_Female_583
18CFPAB004_A6	40	768	Fam11_F2_Female_585
18CFPAB004_A7	41	939	Fam63_F2_Male_662
18CFPAB004_A8	38	935	Fam63_F2_Male_663
18CFPAB004_A9	38	938	Fam63_F2_Male_664
18CFPAB004_A10	40	940	Fam63_F2_Female_688
18CFPAB004_A11	40	768	Fam63_F2_Female_689
18CFPAB004_A12	39	934	Fam63_F2_Female_690
18CFPAB004_B1	42	823	Fam11_F2_Male_576
18CFPAB004_B2	43	801	Fam11_F2_Male_578
18CFPAB004_B3	40	762	Fam11_F2_Male_580
18CFPAB004_B4	44	1006	Fam11_F2_Female_582
18CFPAB004_B5	50	756	Fam11_F2_Female_583
18CFPAB004_B6	49	719	Fam11_F2_Female_585
18CFPAB004_B7	48	825	Fam63_F2_Male_662
18CFPAB004_B8	48	1130	Fam63_F2_Male_663
18CFPAB004_B9	50	1075	Fam63_F2_Male_664
18CFPAB004_B10	48	800	Fam63_F2_Female_688
18CFPAB004_B11	50	1074	Fam63_F2_Female_689
18CFPAB004_B12	53	804	Fam63_F2_Female_690
18CFPAB004_C2	48	660	Fam11_F2_Male_578
18CFPAB004_C3	45	1089	Fam11_F2_Male_580
18CFPAB004_C4	42	810	Fam11_F2_Female_582
18CFPAB004_C5	47	857	Fam11_F2_Female_583
18CFPAB004_C6	45	783	Fam11_F2_Female_585
18CFPAB004_C7	46	1060	Fam63_F2_Male_662
18CFPAB004_C8	42	1092	Fam63_F2_Male_663
18CFPAB004_C9	48	1065	Fam63_F2_Male_664
18CFPAB004_C10	45	1089	Fam63_F2_Female_688
18CFPAB004_C11	52	813	Fam63_F2_Female_689
18CFPAB004_C12	55	592	Fam63_F2_Female_690
18CFPAB004_D2	34	831	Fam11_F2_Male_578
18CFPAB004_D3	39	829	Fam11_F2_Male_580
18CFPAB004_D4	36	832	Fam11_F2_Female_582
18CFPAB004_D5	36	825	Fam11_F2_Female_583
18CFPAB004_D6	35	825	Fam11_F2_Female_585
18CFPAB004_D7	34	825	Fam63_F2_Male_662
18CFPAB004_D8	38	834	Fam63_F2_Male_663
18CFPAB004_D9	39	871	Fam63_F2_Male_664
18CFPAB004_D10	35	868	Fam63_F2_Female_688
18CFPAB004_D11	40	1018	Fam63_F2_Female_689
18CFPAB004_D12	44	935	Fam63_F2_Female_690
18CFPAB004_E1	33	800	Fam11_F2_Male_576
18CFPAB004_E2	32	800	Fam11_F2_Male_578
18CFPAB004_E3	35	990	Fam11_F2_Male_580
18CFPAB004_E4	31	800	Fam11_F2_Female_582
18CFPAB004_E5	28	813	Fam11_F2_Female_583
18CFPAB004_E6	29	813	Fam11_F2_Female_585
18CFPAB004_E7	33	813	Fam63_F2_Male_662
18CFPAB004_E8	29	968	Fam63_F2_Male_663
18CFPAB004_E9	37	958	Fam63_F2_Male_664
18CFPAB004_E10	31	956	Fam63_F2_Female_688
18CFPAB004_E11	30	802	Fam63_F2_Female_689
18CFPAB004_E12	32	802	Fam63_F2_Female_690
18CFPAB004_F1	34	908	Fam11_F2_Male_576
18CFPAB004_F2	28	925	Fam11_F2_Male_578
18CFPAB004_F3	33	784	Fam11_F2_Male_580
18CFPAB004_F4	30	782	Fam11_F2_Female_582
18CFPAB004_F5	40	782	Fam11_F2_Female_583
18CFPAB004_F6	37	927	Fam11_F2_Female_585
18CFPAB004_F7	41	814	Fam63_F2_Male_662
18CFPAB004_F8	36	925	Fam63_F2_Male_663
18CFPAB004_F9	34	782	Fam63_F2_Male_664
18CFPAB004_F10	27	775	Fam63_F2_Female_688
18CFPAB004_F11	38	871	Fam63_F2_Female_689
18CFPAB004_F12	26	778	Fam63_F2_Female_690
18CFPAB005_A1	81	747	Fam11_F2_Male_576
18CFPAB005_A2	154	740	Fam11_F2_Male_578
18CFPAB005_A3	130	740	Fam11_F2_Male_580
18CFPAB005_A4	43	574	Fam11_F2_Female_582
18CFPAB005_A5	39	746	Fam11_F2_Female_583
18CFPAB005_A6	42	746	Fam11_F2_Female_585
18CFPAB005_A7	35	975	Fam63_F2_Male_662
18CFPAB005_A8	36	976	Fam63_F2_Male_663
18CFPAB005_A9	37	802	Fam63_F2_Male_664
18CFPAB005_A10	42	807	Fam63_F2_Female_688
18CFPAB005_A11	39	1064	Fam63_F2_Female_689
18CFPAB005_A12	38	800	Fam63_F2_Female_690
18CFPAB005_B2	218	611	Fam11_F2_Male_578
18CFPAB005_B3	224	618	Fam11_F2_Male_580
18CFPAB005_B4	37	618	Fam11_F2_Female_582
18CFPAB005_B5	31	801	Fam11_F2_Female_583
18CFPAB005_B6	32	802	Fam11_F2_Female_585
18CFPAB005_B7	32	802	Fam63_F2_Male_662
18CFPAB005_B8	30	801	Fam63_F2_Male_663
18CFPAB005_B9	31	1053	Fam63_F2_Male_664
18CFPAB005_B10	30	800	Fam63_F2_Female_688
18CFPAB005_B11	29	1056	Fam63_F2_Female_689
18CFPAB005_B12	30	800	Fam63_F2_Female_690
18CFPAB005_C1	57	512	Fam11_F2_Male_576
18CFPAB005_C2	156	507	Fam11_F2_Male_578
18CFPAB005_C3	156	509	Fam11_F2_Male_580
18CFPAB005_C4	43	502	Fam11_F2_Female_582
18CFPAB005_C5	28	501	Fam11_F2_Female_583
18CFPAB005_C6	25	332	Fam11_F2_Female_585
18CFPAB005_C7	29	496	Fam63_F2_Male_662
18CFPAB005_C8	32	494	Fam63_F2_Male_663
18CFPAB005_C9	32	509	Fam63_F2_Male_664
18CFPAB005_C10	32	551	Fam63_F2_Female_688
18CFPAB005_C11	34	562	Fam63_F2_Female_689
18CFPAB005_C12	46	564	Fam63_F2_Female_690
18CFPAB005_D2	160	840	Fam11_F2_Male_578
18CFPAB005_D4	24	845	Fam11_F2_Female_582
18CFPAB005_D5	24	830	Fam11_F2_Female_583
18CFPAB005_D6	22	902	Fam11_F2_Female_585
18CFPAB005_D7	21	828	Fam63_F2_Male_662
18CFPAB005_D8	23	830	Fam63_F2_Male_663
18CFPAB005_D9	29	902	Fam63_F2_Male_664
18CFPAB005_D10	30	816	Fam63_F2_Female_688
18CFPAB005_D11	31	863	Fam63_F2_Female_689
18CFPAB005_D12	33	819	Fam63_F2_Female_690
18CFPAB005_E1	67	311	Fam11_F2_Male_576
18CFPAB005_E2	34	312	Fam11_F2_Male_578
18CFPAB005_E3	32	309	Fam11_F2_Male_580
18CFPAB005_E4	32	308	Fam11_F2_Female_582
18CFPAB005_E5	32	309	Fam11_F2_Female_583
18CFPAB005_E6	33	309	Fam11_F2_Female_585
18CFPAB005_E7	32	297	Fam63_F2_Male_662
18CFPAB005_E8	33	297	Fam63_F2_Male_663
18CFPAB005_E9	32	297	Fam63_F2_Male_664
18CFPAB005_E10	35	312	Fam63_F2_Female_688
18CFPAB005_E11	34	311	Fam63_F2_Female_689
18CFPAB005_E12	34	311	Fam63_F2_Female_690
18CFPAB005_F2	174	488	Fam11_F2_Male_578
18CFPAB005_F3	143	386	Fam11_F2_Male_580
18CFPAB005_F4	36	496	Fam11_F2_Female_582
18CFPAB005_F5	33	497	Fam11_F2_Female_583
18CFPAB005_F6	38	497	Fam11_F2_Female_585
18CFPAB005_F7	154	500	Fam63_F2_Male_662
18CFPAB005_F8	151	494	Fam63_F2_Male_663
18CFPAB005_F9	32	449	Fam63_F2_Male_664
18CFPAB005_F10	36	501	Fam63_F2_Female_688
18CFPAB005_F11	36	501	Fam63_F2_Female_689
18CFPAB005_F12	36	501	Fam63_F2_Female_690
18CFPAB005_G1	45	333	Fam1_P0_Female
18CFPAB005_G6	61	901	Fam1_P0_Female
18CFPAB005_G8	61	750	Fam1_P0_Female
18CFPAB005_G9	61	719	Fam1_P0_Female
18CFPAB005_G10	53	557	Fam1_P0_Female
18CFPAB005_H1	41	325	Fam1_P0_Male
18CFPAB005_H2	38	159	Fam1_P0_Male
18CFPAB005_H3	54	753	Fam1_P0_Male
18CFPAB005_H4	33	300	Fam1_P0_Male
18CFPAB005_H5	32	544	Fam1_P0_Male
18CFPAB005_H11	27	420	Fam1_P0_Male
18CFPAB005_H12	37	510	Fam1_P0_Male
18CFPAB006_A1	55	572	Fam6_P0_Female
18CFPAB006_A2	55	839	Fam6_P0_Female
18CFPAB006_A3	48	929	Fam6_P0_Female
18CFPAB006_A4	47	818	Fam6_P0_Female
18CFPAB006_A5	92	333	Fam6_P0_Female
18CFPAB006_A6	53	994	Fam6_P0_Female
18CFPAB006_A7	59	610	Fam6_P0_Male
18CFPAB006_A8	59	685	Fam6_P0_Male
18CFPAB006_A9	47	1040	Fam6_P0_Male
18CFPAB006_A10	47	931	Fam6_P0_Male
18CFPAB006_A11	60	325	Fam6_P0_Male
18CFPAB006_A12	50	964	Fam6_P0_Male
18CFPAB006_B1	54	912	Fam6_P0_Female
18CFPAB006_B2	49	892	Fam6_P0_Female
18CFPAB006_B3	43	990	Fam6_P0_Female
18CFPAB006_B4	43	1039	Fam6_P0_Female
18CFPAB006_B6	44	806	Fam6_P0_Female
18CFPAB006_B7	55	541	Fam6_P0_Male
18CFPAB006_B8	58	955	Fam6_P0_Male
18CFPAB006_B9	51	975	Fam6_P0_Male
18CFPAB006_B10	39	498	Fam6_P0_Male
18CFPAB006_B11	41	498	Fam6_P0_Male
18CFPAB006_B12	40	906	Fam6_P0_Male
18CFPAB006_C1	40	891	Fam6_P0_Female
18CFPAB006_C2	57	940	Fam6_P0_Female
18CFPAB006_C3	46	777	Fam6_P0_Female
18CFPAB006_C4	31	1018	Fam6_P0_Female
18CFPAB006_C5	88	500	Fam6_P0_Female
18CFPAB006_C6	48	790	Fam6_P0_Female
18CFPAB006_C7	60	600	Fam6_P0_Male
18CFPAB006_C8	61	900	Fam6_P0_Male
18CFPAB006_C9	35	976	Fam6_P0_Male
18CFPAB006_C10	42	950	Fam6_P0_Male
18CFPAB006_C11	36	499	Fam6_P0_Male
18CFPAB006_C12	47	778	Fam6_P0_Male
18CFPAB006_D1	52	567	Fam6_P0_Female
18CFPAB006_D2	53	997	Fam6_P0_Female
18CFPAB006_D3	44	883	Fam6_P0_Female
18CFPAB006_D4	29	1030	Fam6_P0_Female
18CFPAB006_D6	38	575	Fam6_P0_Female
18CFPAB006_D7	34	555	Fam6_P0_Male
18CFPAB006_D8	55	1010	Fam6_P0_Male
18CFPAB006_D9	45	966	Fam6_P0_Male
18CFPAB006_D10	35	964	Fam6_P0_Male
18CFPAB006_D12	40	577	Fam6_P0_Male
18CFPAB006_E1	39	589	Fam6_P0_Female
18CFPAB006_E2	55	1000	Fam6_P0_Female
18CFPAB006_E3	45	999	Fam6_P0_Female
18CFPAB006_E4	46	968	Fam6_P0_Female
18CFPAB006_E5	76	308	Fam6_P0_Female
18CFPAB006_E7	79	285	Fam6_P0_Male
18CFPAB006_E8	53	984	Fam6_P0_Male
18CFPAB006_E9	47	852	Fam6_P0_Male
18CFPAB006_E10	46	980	Fam6_P0_Male
18CFPAB006_E11	59	310	Fam6_P0_Male
18CFPAB006_F1	58	540	Fam6_P0_Female
18CFPAB006_F2	41	809	Fam6_P0_Female
18CFPAB006_F3	41	832	Fam6_P0_Female
18CFPAB006_F4	47	752	Fam6_P0_Female
18CFPAB006_F5	44	901	Fam6_P0_Female
18CFPAB006_F8	42	795	Fam6_P0_Male
18CFPAB006_F9	37	833	Fam6_P0_Male
18CFPAB006_F10	39	752	Fam6_P0_Male
18CFPAB006_F11	47	928	Fam6_P0_Male
18CFPAB006_G8	40	562	Fam6_P0_Female
18CFPAB006_G9	41	984	Fam6_P0_Female
18CFPAB006_G10	45	978	Fam6_P0_Female
18CFPAB006_G11	47	528	Fam6_P0_Female
18CFPAB006_G12	33	969	Fam6_P0_Female
18CFPAB006_H8	53	590	Fam6_P0_Male
18CFPAB006_H9	61	578	Fam6_P0_Male
18CFPAB006_H10	59	780	Fam6_P0_Male
18CFPAB006_H11	59	527	Fam6_P0_Male
18CFPAB006_H12	38	1035	Fam6_P0_Male
18CFPAB019_A1	47	886	Wild_WF1
18CFPAB019_A2	32	806	WEC_Female_2
18CFPAB019_A3	35	1056	WEC_Female_3
18CFPAB019_A4	34	1064	Wild_WF4
18CFPAB019_A5	34	1063	NA01o_Female_1
18CFPAB019_A6	47	1058	NA01o_Male_1
18CFPAB019_A7	33	1064	NA01p_Female_2
18CFPAB019_A8	31	1048	NA01p_Male_1
18CFPAB019_A9	31	1095	IoA-01_Female_7
18CFPAB019_A10	32	1055	IoA-01_Male_10
18CFPAB019_A11	30	1060	IoA03_03F1
18CFPAB019_A12	32	1062	IoA03_03M1
18CFPAB019_B1	51	1040	Wild_WF1
18CFPAB019_B2	50	1044	WEC_Female_2
18CFPAB019_B3	53	1057	WEC_Female_3
18CFPAB019_B4	50	1033	Wild_WF4
18CFPAB019_B5	52	1056	NA01o_Female_1
18CFPAB019_B6	54	1047	NA01o_Male_1
18CFPAB019_B7	51	1054	NA01p_Female_2
18CFPAB019_B8	50	1054	NA01p_Male_1
18CFPAB019_B9	50	1053	IoA-01_Female_7
18CFPAB019_B10	50	1054	IoA-01_Male_10
18CFPAB019_B11	48	1037	IoA03_03F1
18CFPAB019_B12	51	1040	IoA03_03M1
18CFPAB019_C1	52	455	Wild_WF1
18CFPAB019_C2	28	450	WEC_Female_2
18CFPAB019_C3	40	449	WEC_Female_3
18CFPAB019_C4	28	443	Wild_WF4
18CFPAB019_C5	39	447	NA01o_Female_1
18CFPAB019_C6	45	440	NA01o_Male_1
18CFPAB019_C7	40	448	NA01p_Female_2
18CFPAB019_C8	38	446	NA01p_Male_1
18CFPAB019_C9	28	443	IoA-01_Female_7
18CFPAB019_C10	38	446	IoA-01_Male_10
18CFPAB019_C11	38	447	IoA03_03F1
18CFPAB019_C12	40	449	IoA03_03M1
18CFPAB019_D1	35	1006	Wild_WF1
18CFPAB019_D2	31	1061	WEC_Female_2
18CFPAB019_D3	35	1066	WEC_Female_3
18CFPAB019_D4	35	1066	Wild_WF4
18CFPAB019_D5	36	1054	NA01o_Female_1
18CFPAB019_D6	35	1054	NA01o_Male_1
18CFPAB019_D7	34	1062	NA01p_Female_2
18CFPAB019_D8	34	1080	NA01p_Male_1
18CFPAB019_D9	33	1061	IoA-01_Female_7
18CFPAB019_D10	33	1066	IoA-01_Male_10
18CFPAB019_D11	36	1060	IoA03_03F1
18CFPAB019_D12	34	1067	IoA03_03M1
18CFPAB019_E1	42	738	Wild_WF1
18CFPAB019_E2	33	736	WEC_Female_2
18CFPAB019_E3	43	751	WEC_Female_3
18CFPAB019_E4	34	732	Wild_WF4
18CFPAB019_E5	29	718	NA01o_Female_1
18CFPAB019_E6	28	718	NA01o_Male_1
18CFPAB019_E7	37	732	NA01p_Female_2
18CFPAB019_E8	30	735	NA01p_Male_1
18CFPAB019_E9	40	728	IoA-01_Female_7
18CFPAB019_E10	25	718	IoA-01_Male_10
18CFPAB019_E11	28	733	IoA03_03F1
18CFPAB019_E12	28	718	IoA03_03M1
18CFPAB009_A1	58	868	NA01o_Female_1
18CFPAB009_A2	60	959	NA01o_Female_1
18CFPAB009_A3	58	995	NA01o_Female_1
18CFPAB009_A4	60	778	NA01o_Female_1
18CFPAB009_A5	39	986	NA01o_Female_1
18CFPAB009_A6	58	1000	NA01o_Female_1
18CFPAB009_A7	50	799	NA01o_Female_1
18CFPAB009_A8	55	558	NA01o_Female_1
18CFPAB009_A9	56	573	NA01o_Female_1
18CFPAB009_A10	55	994	NA01o_Female_1
18CFPAB009_A11	61	978	NA01o_Female_1
18CFPAB009_A12	56	610	NA01o_Female_1
18CFPAB009_B2	58	640	NA01o_Male_1
18CFPAB009_B3	63	1022	NA01o_Male_1
18CFPAB009_B4	58	1030	NA01o_Male_1
18CFPAB009_B5	42	682	NA01o_Male_1
18CFPAB009_B6	53	650	NA01o_Male_1
18CFPAB009_B7	47	455	NA01o_Male_1
18CFPAB009_B8	32	559	NA01o_Male_1
18CFPAB009_B9	57	663	NA01o_Male_1
18CFPAB009_B10	56	760	NA01o_Male_1
18CFPAB009_B11	93	207	NA01o_Male_1
18CFPAB009_B12	57	590	NA01o_Male_1
18CFPAB009_C1	57	756	NA01p_Female_2
18CFPAB009_C2	39	542	NA01p_Female_2
18CFPAB009_C3	87	843	NA01p_Female_2
18CFPAB009_C4	123	328	NA01p_Female_2
18CFPAB009_C5	39	1001	NA01p_Female_2
18CFPAB009_C6	39	995	NA01p_Female_2
18CFPAB009_C7	47	1021	NA01p_Female_2
18CFPAB009_C8	28	556	NA01p_Female_2
18CFPAB009_C9	48	447	NA01p_Female_2
18CFPAB009_C10	31	741	NA01p_Female_2
18CFPAB009_C11	90	732	NA01p_Female_2
18CFPAB009_C12	62	1034	NA01p_Female_2
18CFPAB009_D1	33	995	NA01p_Male_1
18CFPAB009_D2	32	991	NA01p_Male_1
18CFPAB009_D3	40	718	NA01p_Male_1
18CFPAB009_D4	57	844	NA01p_Male_1
18CFPAB009_D5	42	737	NA01p_Male_1
18CFPAB009_D6	37	768	NA01p_Male_1
18CFPAB009_D7	46	1020	NA01p_Male_1
18CFPAB009_D8	31	557	NA01p_Male_1
18CFPAB009_D9	46	704	NA01p_Male_1
18CFPAB009_D10	39	440	NA01p_Male_1
18CFPAB009_D11	43	1004	NA01p_Male_1
18CFPAB009_D12	37	614	NA01p_Male_1
18CFPAB009_E1	45	695	IoA-01_Female_7
18CFPAB009_E2	34	678	IoA-01_Female_7
18CFPAB009_E3	39	735	IoA-01_Female_7
18CFPAB009_E4	44	1025	IoA-01_Female_7
18CFPAB009_E5	48	1034	IoA-01_Female_7
18CFPAB009_E6	31	712	IoA-01_Female_7
18CFPAB009_E7	45	987	IoA-01_Female_7
18CFPAB009_E8	25	555	IoA-01_Female_7
18CFPAB009_E9	22	696	IoA-01_Female_7
18CFPAB009_E10	25	925	IoA-01_Female_7
18CFPAB009_E11	48	953	IoA-01_Female_7
18CFPAB009_E12	38	1064	IoA-01_Female_7
18CFPAB009_F1	48	884	IoA-01_Male_10
18CFPAB009_F2	27	1003	IoA-01_Male_10
18CFPAB009_F3	38	967	IoA-01_Male_10
18CFPAB009_F4	44	721	IoA-01_Male_10
18CFPAB009_F5	48	983	IoA-01_Male_10
18CFPAB009_F6	36	995	IoA-01_Male_10
18CFPAB009_F7	45	456	IoA-01_Male_10
18CFPAB009_F8	30	554	IoA-01_Male_10
18CFPAB009_F9	22	697	IoA-01_Male_10
18CFPAB009_F10	24	953	IoA-01_Male_10
18CFPAB009_F11	45	1059	IoA-01_Male_10
18CFPAB009_F12	38	1137	IoA-01_Male_10
18CFPAB009_G1	60	757	WEC_Female_2
18CFPAB009_G2	38	714	WEC_Female_2
18CFPAB009_G3	40	623	WEC_Female_2
18CFPAB009_G4	56	705	WEC_Female_2
18CFPAB009_G5	37	691	WEC_Female_2
18CFPAB009_G6	36	788	WEC_Female_2
18CFPAB009_G7	30	1032	WEC_Female_2
18CFPAB009_G8	25	564	WEC_Female_2
18CFPAB009_G9	33	744	IoA-01_Female_7
18CFPAB009_G10	36	1056	IoA-01_Male_10
18CFPAB009_G11	33	1088	WEC_Female_2
18CFPAB009_G12	33	826	WEC_Female_3
18CFPAB009_H1	39	1113	WEC_Female_3
18CFPAB009_H2	32	870	WEC_Female_3
18CFPAB009_H3	32	985	WEC_Female_3
18CFPAB009_H4	38	809	WEC_Female_3
18CFPAB009_H5	34	679	WEC_Female_3
18CFPAB009_H6	34	1042	WEC_Female_3
18CFPAB009_H7	47	997	WEC_Female_3
18CFPAB009_H8	54	564	WEC_Female_3
18CFPAB009_H9	40	1071	IoA-01_Female_7
18CFPAB009_H10	39	1100	IoA-01_Male_10
18CFPAB009_H11	38	1135	WEC_Female_2
18CFPAB009_H12	37	1118	WEC_Female_3
18CFPAB010_A1	28	1043	NA01o_Female_1
18CFPAB010_A2	32	1016	NA01o_Female_1
18CFPAB010_A3	31	592	NA01o_Female_1
18CFPAB010_A4	50	483	NA01o_Female_1
18CFPAB010_A5	132	286	NA01o_Female_1
18CFPAB010_A6	37	897	NA01o_Female_1
18CFPAB010_A7	64	291	NA01o_Female_1
18CFPAB010_A8	58	1097	NA01o_Female_1
18CFPAB010_A9	58	1000	NA01o_Female_1
18CFPAB010_A10	40	993	NA01o_Female_1
18CFPAB010_A11	41	1014	NA01o_Female_1
18CFPAB010_A12	61	784	NA01o_Female_1
18CFPAB010_B1	125	848	NA01o_Male_2
18CFPAB010_B2	41	1020	NA01o_Male_2
18CFPAB010_B3	41	491	NA01o_Male_2
18CFPAB010_B4	31	494	NA01o_Male_2
18CFPAB010_B5	157	498	NA01o_Male_2
18CFPAB010_B6	40	894	NA01o_Male_2
18CFPAB010_B7	35	297	NA01o_Male_2
18CFPAB010_B8	37	764	NA01o_Male_1
18CFPAB010_B9	60	976	NA01o_Male_1
18CFPAB010_B10	33	1084	NA01o_Male_1
18CFPAB010_B11	43	912	NA01o_Male_1
18CFPAB010_B12	42	784	NA01o_Male_1
18CFPAB010_C8	37	1046	NA01p_Female_2
18CFPAB010_C9	57	1014	NA01p_Female_2
18CFPAB010_C10	40	1002	NA01p_Female_2
18CFPAB010_C11	42	974	NA01p_Female_2
18CFPAB010_C12	44	788	NA01p_Female_2
18CFPAB010_D1	45	1035	NA01p_Male_1
18CFPAB010_D2	32	1036	NA01p_Male_1
18CFPAB010_D3	27	593	NA01p_Male_1
18CFPAB010_D4	37	492	NA01p_Male_1
18CFPAB010_D5	41	500	NA01p_Male_1
18CFPAB010_D6	38	894	NA01p_Male_1
18CFPAB010_D7	75	289	NA01p_Male_1
18CFPAB010_D8	34	1035	NA01p_Male_1
18CFPAB010_D9	53	938	NA01p_Male_1
18CFPAB010_D10	29	963	NA01p_Male_1
18CFPAB010_D11	31	1022	NA01p_Male_1
18CFPAB010_D12	33	780	NA01p_Male_1
18CFPAB010_E1	38	806	IoA-01_Female_7
18CFPAB010_E2	29	598	IoA-01_Female_7
18CFPAB010_E3	43	132	IoA-01_Female_7
18CFPAB010_E4	37	491	IoA-01_Female_7
18CFPAB010_E5	42	499	IoA-01_Female_7
18CFPAB010_E6	36	901	IoA-01_Female_7
18CFPAB010_E7	35	298	IoA-01_Female_7
18CFPAB010_E8	36	1042	IoA-01_Female_7
18CFPAB010_E9	51	962	IoA-01_Female_7
18CFPAB010_E10	41	1001	IoA-01_Female_7
18CFPAB010_E11	40	1018	IoA-01_Female_7
18CFPAB010_E12	40	782	IoA-01_Female_7
18CFPAB010_F1	37	998	IoA-01_Male_10
18CFPAB010_F2	42	904	IoA-01_Male_10
18CFPAB010_F3	36	604	IoA-01_Male_10
18CFPAB010_F4	39	497	IoA-01_Male_10
18CFPAB010_F5	64	303	IoA-01_Male_10
18CFPAB010_F6	24	877	IoA-01_Male_10
18CFPAB010_F7	35	298	IoA-01_Male_10
18CFPAB010_F8	35	1065	IoA-01_Male_10
18CFPAB010_F9	53	976	IoA-01_Male_10
18CFPAB010_F10	35	757	IoA-01_Male_10
18CFPAB010_F11	40	1110	IoA-01_Male_10
18CFPAB010_F12	34	776	IoA-01_Male_10
18CFPAB010_G1	38	747	WEC_Female_2
18CFPAB010_G2	30	599	WEC_Female_2
18CFPAB010_G3	21	130	WEC_Female_2
18CFPAB010_G4	40	498	WEC_Female_2
18CFPAB010_G5	40	497	WEC_Female_2
18CFPAB010_G6	30	898	WEC_Female_2
18CFPAB010_G7	37	300	WEC_Female_2
18CFPAB010_G10	34	1061	IoA-01_Male_10
18CFPAB010_G11	34	1061	WEC_Female_2
18CFPAB010_G12	33	1104	WEC_Female_3
18CFPAB010_H1	40	749	WEC_Female_3
18CFPAB010_H2	39	597	WEC_Female_3
18CFPAB010_H3	45	131	WEC_Female_3
18CFPAB010_H4	44	494	WEC_Female_3
18CFPAB010_H5	42	495	WEC_Female_3
18CFPAB010_H6	4	931	WEC_Female_3
18CFPAB010_H7	42	309	WEC_Female_3
18CFPAB010_H9	44	1048	IoA-01_Female_7
18CFPAB010_H10	44	1048	IoA-01_Male_10
18CFPAB010_H11	42	1048	WEC_Female_2
18CFPAB010_H12	44	1070	WEC_Female_3
18CFPAB011_A1	46	1004	NA01o_Female_1
18CFPAB011_A2	41	975	NA01o_Female_1
18CFPAB011_A3	48	981	NA01o_Female_1
18CFPAB011_A4	49	1043	NA01o_Female_1
18CFPAB011_A5	41	530	NA01o_Female_1
18CFPAB011_A6	43	1075	NA01o_Female_1
18CFPAB011_A7	46	897	NA01o_Female_1
18CFPAB011_A8	37	948	NA01o_Female_1
18CFPAB011_A9	48	785	NA01o_Female_1
18CFPAB011_A10	31	515	NA01o_Female_1
18CFPAB011_A11	28	1101	IoA-01_Female_7
18CFPAB011_A12	39	762	IoA-01_Female_7
18CFPAB011_B2	41	936	NA01o_Male_1
18CFPAB011_B3	47	1058	NA01o_Male_1
18CFPAB011_B4	34	1071	NA01o_Male_1
18CFPAB011_B5	124	538	NA01o_Male_1
18CFPAB011_B6	38	1070	NA01o_Male_1
18CFPAB011_B7	41	990	NA01o_Male_1
18CFPAB011_B8	81	902	NA01o_Male_1
18CFPAB011_B9	43	784	NA01o_Male_1
18CFPAB011_B10	33	514	NA01o_Male_1
18CFPAB011_B11	40	1116	IoA-01_Male_10
18CFPAB011_B12	41	832	IoA-01_Male_10
18CFPAB011_C1	45	940	NA01p_Female_2
18CFPAB011_C2	41	834	NA01p_Female_2
18CFPAB011_C3	45	1063	NA01p_Female_2
18CFPAB011_C4	49	1100	NA01p_Female_2
18CFPAB011_C5	43	527	NA01p_Female_2
18CFPAB011_C6	44	1040	NA01p_Female_2
18CFPAB011_C7	53	1063	NA01p_Female_2
18CFPAB011_C8	46	925	NA01p_Female_2
18CFPAB011_C9	43	788	NA01p_Female_2
18CFPAB011_C10	32	515	NA01p_Female_2
18CFPAB011_C11	30	1096	WEC_Female_2
18CFPAB011_C12	40	831	WEC_Female_2
18CFPAB011_D1	50	958	NA01p_Male_1
18CFPAB011_D2	46	925	NA01p_Male_1
18CFPAB011_D3	47	1067	NA01p_Male_1
18CFPAB011_D4	52	1040	NA01p_Male_1
18CFPAB011_D5	51	533	NA01p_Male_1
18CFPAB011_D6	160	424	NA01p_Male_1
18CFPAB011_D7	53	1078	NA01p_Male_1
18CFPAB011_D8	36	990	NA01p_Male_1
18CFPAB011_D9	43	780	NA01p_Male_1
18CFPAB011_D10	54	515	NA01p_Male_1
18CFPAB011_D11	39	1100	WEC_Female_3
18CFPAB011_D12	44	831	WEC_Female_3
18CFPAB011_E1	44	1040	IoA-01_Female_7
18CFPAB011_E2	44	1030	IoA-01_Female_7
18CFPAB011_E3	49	1028	IoA-01_Female_7
18CFPAB011_E4	95	1050	IoA-01_Female_7
18CFPAB011_E5	49	530	IoA-01_Female_7
18CFPAB011_E6	41	920	IoA-01_Female_7
18CFPAB011_E7	62	990	IoA-01_Female_7
18CFPAB011_E8	43	904	IoA-01_Female_7
18CFPAB011_E9	43	709	IoA-01_Female_7
18CFPAB011_E10	36	515	IoA-01_Female_7
18CFPAB011_E11	61	1030	IoA-01_Female_7
18CFPAB011_E12	35	1070	IoA-01_Female_7
18CFPAB011_F1	46	950	IoA-01_Male_10
18CFPAB011_F2	39	975	IoA-01_Male_10
18CFPAB011_F3	47	1070	IoA-01_Male_10
18CFPAB011_F4	37	1040	IoA-01_Male_10
18CFPAB011_F5	50	530	IoA-01_Male_10
18CFPAB011_F6	38	1020	IoA-01_Male_10
18CFPAB011_F7	51	950	IoA-01_Male_10
18CFPAB011_F8	38	920	IoA-01_Male_10
18CFPAB011_F9	47	795	IoA-01_Male_10
18CFPAB011_F10	52	520	IoA-01_Male_10
18CFPAB011_F11	52	1020	IoA-01_Male_10
18CFPAB011_F12	85	1030	IoA-01_Male_10
18CFPAB011_G1	50	1065	WEC_Female_2
18CFPAB011_G2	43	980	WEC_Female_2
18CFPAB011_G3	48	1020	WEC_Female_2
18CFPAB011_G4	36	980	WEC_Female_2
18CFPAB011_G5	63	270	WEC_Female_2
18CFPAB011_G6	38	950	WEC_Female_2
18CFPAB011_G7	52	990	WEC_Female_2
18CFPAB011_G8	36	800	WEC_Female_2
18CFPAB011_G9	44	780	WEC_Female_2
18CFPAB011_G10	37	515	WEC_Female_2
18CFPAB011_G11	36	1050	WEC_Female_2
18CFPAB011_G12	34	1050	WEC_Female_2
18CFPAB011_H1	42	1010	WEC_Female_3
18CFPAB011_H2	44	980	WEC_Female_3
18CFPAB011_H3	50	1070	WEC_Female_3
18CFPAB011_H4	45	1070	WEC_Female_3
18CFPAB011_H5	36	5432	WEC_Female_3
18CFPAB011_H6	42	940	WEC_Female_3
18CFPAB011_H7	51	785	WEC_Female_3
18CFPAB011_H8	41	925	WEC_Female_3
18CFPAB011_H9	44	780	WEC_Female_3
18CFPAB011_H10	48	515	WEC_Female_3
18CFPAB011_H11	67	1100	WEC_Female_3
18CFPAB011_H12	37	1040	WEC_Female_3
18CFPAB013_H10	37	785	IoA-01_DM4ppb_Dead_F1
18CFPAB014_A1	52	1023	IoA-01_DM4ppb_Dead_F1
18CFPAB014_A5	57	1035	IoA-01_DM4ppb_Dead_F1
18CFPAB014_B1	32	638	IoA-01_DM4ppb_Dead_F1
18CFPAB014_B5	36	1017	IoA-01_DM4ppb_Dead_F1
18CFPAB014_C1	65	749	IoA-01_DM4ppb_Dead_F1
18CFPAB014_C5	57	927	IoA-01_DM4ppb_Dead_F1
18CFPAB014_D1	53	1074	IoA-01_DM4ppb_Dead_F1
18CFPAB014_D5	57	1066	IoA-01_DM4ppb_Dead_F1
18CFPAB014_E1	54	1059	IoA-01_DM4ppb_Dead_F1
18CFPAB014_E5	54	1043	IoA-01_DM4ppb_Dead_F1
18CFPAB014_F5	47	965	IoA-01_DM4ppb_Dead_F1
18CFPAB014_G1	54	1054	IoA-01_DM4ppb_Dead_F1
18CFPAB014_G5	36	975	IoA-01_DM4ppb_Dead_F1
18CFPAB014_H1	53	560	IoA-01_DM4ppb_Dead_F1
18CFPAB014_H5	30	818	IoA-01_DM4ppb_Dead_F1
18CFPAB013_H11	36	783	IoA-01_DM4ppb_Dead_M2
18CFPAB014_A2	46	1056	IoA-01_DM4ppb_Dead_M2
18CFPAB014_A6	32	974	IoA-01_DM4ppb_Dead_M2
18CFPAB014_B2	83	642	IoA-01_DM4ppb_Dead_M2
18CFPAB014_B6	33	935	IoA-01_DM4ppb_Dead_M2
18CFPAB014_C2	38	1025	IoA-01_DM4ppb_Dead_M2
18CFPAB014_C6	32	1080	IoA-01_DM4ppb_Dead_M2
18CFPAB014_D2	43	1057	IoA-01_DM4ppb_Dead_M2
18CFPAB014_D6	45	1065	IoA-01_DM4ppb_Dead_M2
18CFPAB014_E2	49	1061	IoA-01_DM4ppb_Dead_M2
18CFPAB014_E6	30	1025	IoA-01_DM4ppb_Dead_M2
18CFPAB014_F2	35	1052	IoA-01_DM4ppb_Dead_M2
18CFPAB014_F6	35	966	IoA-01_DM4ppb_Dead_M2
18CFPAB014_G2	45	920	IoA-01_DM4ppb_Dead_M2
18CFPAB014_G6	30	994	IoA-01_DM4ppb_Dead_M2
18CFPAB014_H2	27	561	IoA-01_DM4ppb_Dead_M2
18CFPAB014_H6	33	812	IoA-01_DM4ppb_Dead_M2
18CFPAB013_H12	37	783	IoA-01_DM4ppb_Moribund_F3
18CFPAB014_A3	40	1036	IoA-01_DM4ppb_Moribund_F3
18CFPAB014_A7	31	974	IoA-01_DM4ppb_Moribund_F3
18CFPAB014_B3	34	647	IoA-01_DM4ppb_Moribund_F3
18CFPAB014_B7	40	1002	IoA-01_DM4ppb_Moribund_F3
18CFPAB014_C3	38	1025	IoA-01_DM4ppb_Moribund_F3
18CFPAB014_C7	43	927	IoA-01_DM4ppb_Moribund_F3
18CFPAB014_D3	43	1042	IoA-01_DM4ppb_Moribund_F3
18CFPAB014_D7	48	1067	IoA-01_DM4ppb_Moribund_F3
18CFPAB014_E3	47	1009	IoA-01_DM4ppb_Moribund_F3
18CFPAB014_E7	35	1065	IoA-01_DM4ppb_Moribund_F3
18CFPAB014_F3	31	1055	IoA-01_DM4ppb_Moribund_F3
18CFPAB014_F7	48	727	IoA-01_DM4ppb_Moribund_F3
18CFPAB014_G3	46	985	IoA-01_DM4ppb_Moribund_F3
18CFPAB014_G7	34	982	IoA-01_DM4ppb_Moribund_F3
18CFPAB014_H3	24	560	IoA-01_DM4ppb_Moribund_F3
18CFPAB014_H7	29	1002	IoA-01_DM4ppb_Moribund_F3
18CFPAB014_A4	34	1059	IoA-01_DM4ppb_Moribund_M5
18CFPAB014_A8	31	976	IoA-01_DM4ppb_Moribund_M5
18CFPAB014_B4	30	644	IoA-01_DM4ppb_Moribund_M5
18CFPAB014_B8	35	745	IoA-01_DM4ppb_Moribund_M5
18CFPAB014_C4	39	1062	IoA-01_DM4ppb_Moribund_M5
18CFPAB014_C8	33	1058	IoA-01_DM4ppb_Moribund_M5
18CFPAB014_D4	41	1027	IoA-01_DM4ppb_Moribund_M5
18CFPAB014_D8	40	1061	IoA-01_DM4ppb_Moribund_M5
18CFPAB014_E4	47	1055	IoA-01_DM4ppb_Moribund_M5
18CFPAB014_E8	28	1045	IoA-01_DM4ppb_Moribund_M5
18CFPAB014_F4	30	1117	IoA-01_DM4ppb_Moribund_M5
18CFPAB014_F8	45	969	IoA-01_DM4ppb_Moribund_M5
18CFPAB014_G4	42	974	IoA-01_DM4ppb_Moribund_M5
18CFPAB014_G8	29	1043	IoA-01_DM4ppb_Moribund_M5
18CFPAB014_H4	21	556	IoA-01_DM4ppb_Moribund_M5
18CFPAB014_H8	30	1061	IoA-01_DM4ppb_Moribund_M5
18CFPAB013_A10	45	857	IoA-01_Female_7
18CFPAB013_B10	34	1020	IoA-01_Female_7
18CFPAB013_C10	33	1067	IoA-01_Female_7
18CFPAB013_D10	27	1094	IoA-01_Female_7
18CFPAB013_E10	29	1092	IoA-01_Female_7
18CFPAB013_F10	43	1105	IoA-01_Female_7
18CFPAB013_G10	31	748	IoA-01_Female_7
18CFPAB012_A1	18	995	IoA-01_Female_8
18CFPAB012_A10	32	972	IoA-01_Female_8
18CFPAB012_A4	35	1074	IoA-01_Female_8
18CFPAB012_A7	32	783	IoA-01_Female_8
18CFPAB012_B1	33	818	IoA-01_Female_8
18CFPAB012_B10	31	841	IoA-01_Female_8
18CFPAB012_B4	34	1090	IoA-01_Female_8
18CFPAB012_B7	33	1070	IoA-01_Female_8
18CFPAB012_C1	40	975	IoA-01_Female_8
18CFPAB012_C10	36	985	IoA-01_Female_8
18CFPAB012_C4	39	1060	IoA-01_Female_8
18CFPAB012_C7	37	1057	IoA-01_Female_8
18CFPAB012_D1	44	1045	IoA-01_Female_8
18CFPAB012_D10	28	1085	IoA-01_Female_8
18CFPAB012_D4	38	1059	IoA-01_Female_8
18CFPAB012_D7	33	1075	IoA-01_Female_8
18CFPAB012_E1	34	1008	IoA-01_Female_8
18CFPAB012_E10	25	1063	IoA-01_Female_8
18CFPAB012_E4	32	1053	IoA-01_Female_8
18CFPAB012_E7	39	945	IoA-01_Female_8
18CFPAB012_F1	35	952	IoA-01_Female_8
18CFPAB012_F10	47	1101	IoA-01_Female_8
18CFPAB012_F4	45	1046	IoA-01_Female_8
18CFPAB012_G1	43	1036	IoA-01_Female_8
18CFPAB012_G10	28	748	IoA-01_Female_8
18CFPAB012_G4	28	1087	IoA-01_Female_8
18CFPAB012_G7	44	776	IoA-01_Female_8
18CFPAB012_H1	31	557	IoA-01_Female_8
18CFPAB012_H10	33	1074	IoA-01_Female_8
18CFPAB012_H4	25	1056	IoA-01_Female_8
18CFPAB012_H7	32	834	IoA-01_Female_8
18CFPAB013_A1	40	1055	IoA-01_Female_8
18CFPAB013_A7	33	1073	IoA-01_Female_8
18CFPAB013_B1	39	443	IoA-01_Female_8
18CFPAB013_B7	49	1095	IoA-01_Female_8
18CFPAB013_C1	36	961	IoA-01_Female_8
18CFPAB013_C4	36	902	IoA-01_Female_8
18CFPAB013_C7	30	537	IoA-01_Female_8
18CFPAB013_D1	23	734	IoA-01_Female_8
18CFPAB013_D4	39	303	IoA-01_Female_8
18CFPAB013_D7	35	1000	IoA-01_Female_8
18CFPAB013_E1	42	1117	IoA-01_Female_8
18CFPAB013_E7	50	1068	IoA-01_Female_8
18CFPAB013_F1	45	855	IoA-01_Female_8
18CFPAB013_F4	28	1026	IoA-01_Female_8
18CFPAB013_G1	82	596	IoA-01_Female_8
18CFPAB013_G4	41	980	IoA-01_Female_8
18CFPAB013_G7	44	777	IoA-01_Female_8
18CFPAB013_H1	37	501	IoA-01_Female_8
18CFPAB013_H4	44	846	IoA-01_Female_8
18CFPAB013_H7	33	505	IoA-01_Female_8
18CFPAB013_B11	35	916	IoA-01_Male_10
18CFPAB013_D11	35	1061	IoA-01_Male_10
18CFPAB013_E11	29	922	IoA-01_Male_10
18CFPAB013_F11	46	880	IoA-01_Male_10
18CFPAB013_G11	38	756	IoA-01_Male_10
18CFPAB012_A11	34	777	IoA-01_Male_9
18CFPAB012_A2	19	1061	IoA-01_Male_9
18CFPAB012_A5	35	1043	IoA-01_Male_9
18CFPAB012_A8	33	782	IoA-01_Male_9
18CFPAB012_B11	30	807	IoA-01_Male_9
18CFPAB012_B2	24	657	IoA-01_Male_9
18CFPAB012_B5	33	1105	IoA-01_Male_9
18CFPAB012_B8	24	1002	IoA-01_Male_9
18CFPAB012_C11	37	1039	IoA-01_Male_9
18CFPAB012_C2	36	1056	IoA-01_Male_9
18CFPAB012_C5	37	966	IoA-01_Male_9
18CFPAB012_C8	38	1058	IoA-01_Male_9
18CFPAB012_D11	33	902	IoA-01_Male_9
18CFPAB012_D2	42	973	IoA-01_Male_9
18CFPAB012_D5	38	1059	IoA-01_Male_9
18CFPAB012_D8	33	1095	IoA-01_Male_9
18CFPAB012_E11	25	1096	IoA-01_Male_9
18CFPAB012_E2	33	1056	IoA-01_Male_9
18CFPAB012_E5	32	976	IoA-01_Male_9
18CFPAB012_E8	39	1050	IoA-01_Male_9
18CFPAB012_F11	42	1018	IoA-01_Male_9
18CFPAB012_F2	136	1059	IoA-01_Male_9
18CFPAB012_F5	44	967	IoA-01_Male_9
18CFPAB012_F8	43	948	IoA-01_Male_9
18CFPAB012_G11	28	750	IoA-01_Male_9
18CFPAB012_G2	22	557	IoA-01_Male_9
18CFPAB012_G5	29	1053	IoA-01_Male_9
18CFPAB012_G8	37	1012	IoA-01_Male_9
18CFPAB012_H11	35	938	IoA-01_Male_9
18CFPAB012_H2	20	557	IoA-01_Male_9
18CFPAB012_H5	25	1020	IoA-01_Male_9
18CFPAB012_H8	32	731	IoA-01_Male_9
18CFPAB013_A2	50	1045	IoA-01_Male_9
18CFPAB013_A5	129	504	IoA-01_Male_9
18CFPAB013_A8	41	1041	IoA-01_Male_9
18CFPAB013_B2	35	440	IoA-01_Male_9
18CFPAB013_B8	48	1010	IoA-01_Male_9
18CFPAB013_C2	35	958	IoA-01_Male_9
18CFPAB013_C5	34	901	IoA-01_Male_9
18CFPAB013_C8	28	533	IoA-01_Male_9
18CFPAB013_D2	42	733	IoA-01_Male_9
18CFPAB013_D5	39	302	IoA-01_Male_9
18CFPAB013_D8	36	1055	IoA-01_Male_9
18CFPAB013_E2	38	735	IoA-01_Male_9
18CFPAB013_E8	52	1003	IoA-01_Male_9
18CFPAB013_F2	73	591	IoA-01_Male_9
18CFPAB013_F5	45	1032	IoA-01_Male_9
18CFPAB013_F8	32	741	IoA-01_Male_9
18CFPAB013_G5	45	946	IoA-01_Male_9
18CFPAB013_G8	44	779	IoA-01_Male_9
18CFPAB013_H2	37	511	IoA-01_Male_9
18CFPAB013_H8	37	509	IoA-01_Male_9
18CFPAB013_B12	33	1030	WEC_Female_2
18CFPAB013_C12	42	678	WEC_Female_2
18CFPAB013_D12	28	1065	WEC_Female_2
18CFPAB013_E12	28	1012	WEC_Female_2
18CFPAB013_F12	48	991	WEC_Female_2
18CFPAB013_G12	38	756	WEC_Female_2
18CFPAB012_A3	21	1063	WEC_Female_3
18CFPAB012_A6	35	1050	WEC_Female_3
18CFPAB012_A9	36	783	WEC_Female_3
18CFPAB012_B12	36	926	WEC_Female_3
18CFPAB012_B3	31	629	WEC_Female_3
18CFPAB012_B6	33	948	WEC_Female_3
18CFPAB012_C12	34	1076	WEC_Female_3
18CFPAB012_C3	39	923	WEC_Female_3
18CFPAB012_C6	37	1033	WEC_Female_3
18CFPAB012_C9	39	1058	WEC_Female_3
18CFPAB012_D12	32	1066	WEC_Female_3
18CFPAB012_D3	46	791	WEC_Female_3
18CFPAB012_D6	41	1062	WEC_Female_3
18CFPAB012_D9	35	1018	WEC_Female_3
18CFPAB012_E12	25	1011	WEC_Female_3
18CFPAB012_E3	41	930	WEC_Female_3
18CFPAB012_E6	33	1051	WEC_Female_3
18CFPAB012_E9	40	1051	WEC_Female_3
18CFPAB012_F12	48	1082	WEC_Female_3
18CFPAB012_F3	37	998	WEC_Female_3
18CFPAB012_F6	46	1048	WEC_Female_3
18CFPAB012_F9	52	922	WEC_Female_3
18CFPAB012_G12	31	756	WEC_Female_3
18CFPAB012_G3	45	988	WEC_Female_3
18CFPAB012_G6	26	1028	WEC_Female_3
18CFPAB012_G9	39	1031	WEC_Female_3
18CFPAB012_H12	32	1092	WEC_Female_3
18CFPAB012_H6	26	1057	WEC_Female_3
18CFPAB012_H9	32	836	WEC_Female_3
18CFPAB013_A3	37	1107	WEC_Female_3
18CFPAB013_A6	128	503	WEC_Female_3
18CFPAB013_A9	49	1044	WEC_Female_3
18CFPAB013_B3	36	441	WEC_Female_3
18CFPAB013_B9	54	1017	WEC_Female_3
18CFPAB013_C3	32	968	WEC_Female_3
18CFPAB013_C6	37	902	WEC_Female_3
18CFPAB013_C9	32	549	WEC_Female_3
18CFPAB013_D3	25	730	WEC_Female_3
18CFPAB013_D6	39	302	WEC_Female_3
18CFPAB013_D9	35	1031	WEC_Female_3
18CFPAB013_E3	51	741	WEC_Female_3
18CFPAB013_E9	52	1020	WEC_Female_3
18CFPAB013_F3	72	594	WEC_Female_3
18CFPAB013_F6	65	650	WEC_Female_3
18CFPAB013_G3	62	128	WEC_Female_3
18CFPAB013_G6	39	926	WEC_Female_3
18CFPAB013_G9	44	775	WEC_Female_3
18CFPAB013_H3	38	509	WEC_Female_3
18CFPAB013_H9	33	502	WEC_Female_3
