# Supplementary material for: Maternal inheritance of deltamethrin resistance in the salmon louse Lepeophtheirus salmonis (Krøyer) is associated with unique mtDNA haplotypes
Source: PLoS One. 2017 Jul 12;12(7):e0180625. doi: 10.1371/journal.pone.0180625 (PMC5507548; doi:10.1371/journal.pone.0180625)
Supplement: S5 Table — For parasites derived from the crosses show in Fig 1 that were subjected to mtDNA sequencing, information is provided about strain origin of P0 animals and pedigree of F1 and F2 animals. (CSV) [file pone.0180625.s008.csv]

#Individual_ID	Father_ID	Mother_ID	Strain origin
Family1_P0_sire	na	na	IoA-02
Family1_P0_dam	na	na	IoA-00
Family1-I_F1_sire	Family1_P0_sire	Family1_P0_dam	na
Family1-I_F1_dam	Family1_P0_sire	Family1_P0_dam	na
Family1-I_F2_F582	Family1_F1_sire	Family1_F1_dam	na
Family1-I_F2_F583	Family1_F1_sire	Family1_F1_dam	na
Family1-I_F2_F584	Family1_F1_sire	Family1_F1_dam	na
Family1-I_F2_M576	Family1_F1_sire	Family1_F1_dam	na
Family1-I_F2_M578	Family1_F1_sire	Family1_F1_dam	na
Family1-I_F2_M580	Family1_F1_sire	Family1_F1_dam	na
Family6_P0_sire	na	na	IoA-00
Family6_P0_dam	na	na	IoA-02
Family6-III_F1_sire	Family6_P0_sire	Family6_P0_dam	na
Family6-III_F1_dam	Family6_P0_sire	Family6_P0_dam	na
Family6-III_F2_F688	Family6_F1_sire	Family6_F1_dam	na
Family6-III_F2_F689	Family6_F1_sire	Family6_F1_dam	na
Family6-III_F2_F690	Family6_F1_sire	Family6_F1_dam	na
Family6-III_F2_M662	Family6_F1_sire	Family6_F1_dam	na
Family6-III_F2_M663	Family6_F1_sire	Family6_F1_dam	na
Family6-III_F2_M664	Family6_F1_sire	Family6_F1_dam	na
